# Supplementary material for: Transcriptome datasets from leaves and fruits of the sweet cherry cultivars ‘Bing’, ‘Lapins’ and ‘Rainier’
Source: Data Brief. 2019 Jan 22;23:103696. doi: 10.1016/j.dib.2019.01.044 (PMC6369327; doi:10.1016/j.dib.2019.01.044)
Supplement: Supplementary file 2 — Supplementary material [file mmc2.xlsx]

## Sheet: S1 postharvest
Table S1: General sweet cherry fruit quality characteristics of three sweet cherry cultivars from the 2012
Variety	Year	Firmness (g/mm)	Diameter (mm)	Weight (g)	Colour	Soluble Solids (ºBrix)
Bing	2012	416.37	27.75	9.31	Dark mahogany	25.9
Lapins	2012	330.74	27.25	9.07	Red mahogany	20.05
Rainier	2012	327.45	30.13	11.14	Bicolour	17.45

## Sheet: S2 B2G Annot
Table S2: Functional annotation by Blast2GO approach of Prunus avium genome predicted genes (Shirasawa et al., 2017)
Sequence Name	Sequence Length	Sequence Description	Annotation GO Count	Annotation GO ID	Annotation GO Term	Annotation GO Category	Enzyme Code	Enzyme Name	InterPro Accession	InterPro Type	InterPro Name	InterPro Signatures	InterPro GO ID	InterPro GO Term	InterPro GO Category
Pav_sc0000877.1_g730.1.mk	285	mini zinc finger 3-like							IPR006456;IPR006456;noIPR;noIPR;noIPR;IPR006456;IPR006456	DOMAIN;DOMAIN;DOMAIN;DOMAIN;DOMAIN;DOMAIN;DOMAIN	ZF-HD homeobox protein, Cys/His-rich dimerisation domain;ZF-HD homeobox protein, Cys/His-rich dimerisation domain;ZF-HD homeobox protein, Cys/His-rich dimerisation domain;ZF-HD homeobox protein, Cys/His-rich dimerisation domain;ZF-HD homeobox protein, Cys/His-rich dimerisation domain;ZF-HD homeobox protein, Cys/His-rich dimerisation domain;ZF-HD homeobox protein, Cys/His-rich dimerisation domain	TIGR01566 (TIGRFAM);PF04770 (PFAM);mobidb-lite (MOBIDB_LITE);PTHR31948 (PANTHER);PTHR31948:SF7 (PANTHER);PD125774 (PRODOM);PS51523 (PROSITE_PROFILES)
Pav_sc0000877.1_g740.1.mk	432	gibberellin-regulated 6							IPR003854;noIPR;noIPR	FAMILY;FAMILY;FAMILY	Gibberellin regulated protein;Gibberellin regulated protein;Gibberellin regulated protein	PF02704 (PFAM);PTHR23201:SF22 (PANTHER);PTHR23201 (PANTHER)
Pav_sc0000877.1_g750.1.mk	195	CLAVATA3 ESR-RELATED							noIPR;IPR038821	null;FAMILY	null;CLE-related protein 45-like	mobidb-lite (MOBIDB_LITE);PTHR36726 (PANTHER)
Pav_sc0000877.1_g760.1.mk	888	E3 ubiquitin- ligase MARCH	2	GO:0008270;GO:0016021	zinc ion binding;integral component of membrane	Molecular Function;Cellular Component			IPR011016;IPR013083;IPR022143;IPR011016;noIPR;IPR033275;noIPR;IPR011016;noIPR;noIPR	DOMAIN;HOMOLOGOUS_SUPERFAMILY;FAMILY;DOMAIN;DOMAIN;FAMILY;FAMILY;DOMAIN;DOMAIN;DOMAIN	Zinc finger, RING-CH-type;Zinc finger, RING/FYVE/PHD-type;Protein of unknown function DUF3675;Zinc finger, RING-CH-type;Zinc finger, RING-CH-type;E3 ubiquitin-protein ligase MARCH-like;E3 ubiquitin-protein ligase MARCH-like;Zinc finger, RING-CH-type;Zinc finger, RING-CH-type;Zinc finger, RING-CH-type	SM00744 (SMART);G3DSA:3.30.40.10 (GENE3D);PF12428 (PFAM);PF12906 (PFAM);mobidb-lite (MOBIDB_LITE);PTHR23012 (PANTHER);PTHR23012:SF119 (PANTHER);PS51292 (PROSITE_PROFILES);cd16495 (CDD);SSF57850 (SUPERFAMILY)	GO:0008270;GO:0008270;GO:0008270	zinc ion binding;zinc ion binding;zinc ion binding	Molecular Function;Molecular Function;Molecular Function
Pav_sc0000877.1_g770.1.mk	204	---NA---
Pav_sc0000877.1_g780.1.mk	681	EMBRYO DEFECTIVE 514							noIPR;noIPR;noIPR;noIPR;noIPR;noIPR	null;null;null;null;null;null	null;null;null;null;null;null	PF11523 (PFAM);G3DSA:3.10.450.40 (GENE3D);mobidb-lite (MOBIDB_LITE);mobidb-lite (MOBIDB_LITE);PTHR33415:SF3 (PANTHER);PTHR33415 (PANTHER)
Pav_sc0000877.1_g790.1.mk	1020	RKD1-like							IPR003035;noIPR;noIPR;noIPR;IPR003035	DOMAIN;DOMAIN;DOMAIN;DOMAIN;DOMAIN	RWP-RK domain;RWP-RK domain;RWP-RK domain;RWP-RK domain;RWP-RK domain	PF02042 (PFAM);mobidb-lite (MOBIDB_LITE);PTHR32002:SF24 (PANTHER);PTHR32002 (PANTHER);PS51519 (PROSITE_PROFILES)
Pav_sc0000877.1_g800.1.mk	351	F-box LRR-repeat At3g26922-like
Pav_sc0000877.1_g810.1.mk	1110	pentatricopeptide repeat-containing At3g47530							IPR011990;IPR002885;IPR002885;IPR002885;noIPR;noIPR;noIPR;noIPR;IPR002885;IPR002885;IPR002885;IPR002885;IPR002885	HOMOLOGOUS_SUPERFAMILY;REPEAT;REPEAT;REPEAT;REPEAT;REPEAT;REPEAT;REPEAT;REPEAT;REPEAT;REPEAT;REPEAT;REPEAT	Tetratricopeptide-like helical domain superfamily;Pentatricopeptide repeat;Pentatricopeptide repeat;Pentatricopeptide repeat;Pentatricopeptide repeat;Pentatricopeptide repeat;Pentatricopeptide repeat;Pentatricopeptide repeat;Pentatricopeptide repeat;Pentatricopeptide repeat;Pentatricopeptide repeat;Pentatricopeptide repeat;Pentatricopeptide repeat	G3DSA:1.25.40.10 (GENE3D);PF01535 (PFAM);TIGR00756 (TIGRFAM);PF13041 (PFAM);PTHR24015 (PANTHER);PTHR24015:SF1054 (PANTHER);PTHR24015:SF1054 (PANTHER);PTHR24015 (PANTHER);PS51375 (PROSITE_PROFILES);PS51375 (PROSITE_PROFILES);PS51375 (PROSITE_PROFILES);PS51375 (PROSITE_PROFILES);PS51375 (PROSITE_PROFILES)	GO:0005515	protein binding	Molecular Function
Pav_sc0000877.1_g820.1.br	1305	uncharacterized protein LOC110762277							IPR024553;IPR011205;IPR011205	DOMAIN;FAMILY;FAMILY	Domain of unknown function DUF2828;Uncharacterised conserved protein UCP015417, vWA;Uncharacterised conserved protein UCP015417, vWA	PF11443 (PFAM);PIRSF015417 (PIRSF);PTHR31373 (PANTHER)
Pav_sc0000877.1_g830.1.mk	1302	malate chloroplastic	4	GO:0005975;GO:0006108;GO:0030060;GO:0055114	carbohydrate metabolic process;malate metabolic process;L-malate dehydrogenase activity;oxidation-reduction process	Biological Process;Biological Process;Molecular Function;Biological Process	EC:1.1.1.37	Malate dehydrogenase	IPR015955;noIPR;IPR010097;IPR001236;IPR022383;noIPR;noIPR;noIPR;IPR015955;IPR036291	HOMOLOGOUS_SUPERFAMILY;HOMOLOGOUS_SUPERFAMILY;FAMILY;DOMAIN;DOMAIN;DOMAIN;DOMAIN;DOMAIN;HOMOLOGOUS_SUPERFAMILY;HOMOLOGOUS_SUPERFAMILY	Lactate dehydrogenase/glycoside hydrolase, family 4, C-terminal;Lactate dehydrogenase/glycoside hydrolase, family 4, C-terminal;Malate dehydrogenase, type 1;Lactate/malate dehydrogenase, N-terminal;Lactate/malate dehydrogenase, C-terminal;Lactate/malate dehydrogenase, C-terminal;Lactate/malate dehydrogenase, C-terminal;Lactate/malate dehydrogenase, C-terminal;Lactate dehydrogenase/glycoside hydro…	G3DSA:3.90.110.10 (GENE3D);G3DSA:3.40.50.720 (GENE3D);TIGR01772 (TIGRFAM);PF00056 (PFAM);PF02866 (PFAM);PTHR11540:SF46 (PANTHER);PTHR11540 (PANTHER);cd01337 (CDD);SSF56327 (SUPERFAMILY);SSF51735 (SUPERFAMILY)	GO:0005975/GO:0003824/GO:0055114/GO:0016616;GO:0006099/GO:0030060;GO:0055114/GO:0016491;GO:0055114/GO:0016616;GO:0005975/GO:0003824/GO:0055114/GO:0016616	carbohydrate metabolic process/catalytic activity/oxidation-reduction process/oxidoreductase activity, acting on the CH-OH group of donors, NAD or NADP as acceptor;tricarboxylic acid cycle/L-malate dehydrogenase activity;oxidation-reduction process/oxidoreductase activity;oxidation-reduction process/oxidoreductase activity, acting on the CH-OH group of donors, NAD or NADP as acceptor;carbohydrate…	Biological Process/Molecular Function/Biological Process/Molecular Function;Biological Process/Molecular Function;Biological Process/Molecular Function;Biological Process/Molecular Function;Biological Process/Molecular Function/Biological Process/Molecular Function
Pav_sc0000877.1_g840.1.mk	1401	geranylgeranyl diphosphate chloroplastic	6	GO:0015979;GO:0015995;GO:0016628;GO:0045550;GO:0055114;GO:0071949	photosynthesis;chlorophyll biosynthetic process;oxidoreductase activity, acting on the CH-CH group of donors, NAD or NADP as acceptor;geranylgeranyl reductase activity;oxidation-reduction process;FAD binding	Biological Process;Biological Process;Molecular Function;Molecular Function;Biological Process;Molecular Function			noIPR;IPR011774;IPR036188;IPR011777;IPR002938;IPR010253;noIPR;noIPR;IPR036188	null;FAMILY;HOMOLOGOUS_SUPERFAMILY;FAMILY;DOMAIN;FAMILY;FAMILY;FAMILY;HOMOLOGOUS_SUPERFAMILY	null;Geranylgeranyl reductase, plant/cyanobacteria;FAD/NAD(P)-binding domain superfamily;Geranylgeranyl reductase family;FAD-binding domain;Geranylgeranyl reductase, plant/prokaryotic;Geranylgeranyl reductase, plant/prokaryotic;Geranylgeranyl reductase, plant/prokaryotic;FAD/NAD(P)-binding domain superfamily	PR00420 (PRINTS);TIGR02028 (TIGRFAM);G3DSA:3.50.50.60 (GENE3D);TIGR02032 (TIGRFAM);PF01494 (PFAM);TIGR02023 (TIGRFAM);PTHR42685 (PANTHER);PTHR42685:SF3 (PANTHER);SSF51905 (SUPERFAMILY)	GO:0051188/GO:0045550/GO:0055114;GO:0055114/GO:0016628;GO:0071949;GO:0045550/GO:0015995/GO:0015979/GO:0055114	cofactor biosynthetic process/geranylgeranyl reductase activity/oxidation-reduction process;oxidation-reduction process/oxidoreductase activity, acting on the CH-CH group of donors, NAD or NADP as acceptor;FAD binding;geranylgeranyl reductase activity/chlorophyll biosynthetic process/photosynthesis/oxidation-reduction process	Biological Process/Molecular Function/Biological Process;Biological Process/Molecular Function;Molecular Function;Molecular Function/Biological Process/Biological Process/Biological Process
Pav_sc0000877.1_g850.1.mk	1101	GDSL esterase lipase At1g74460	5	GO:0016788;GO:0052886;GO:0052887;GO:0052889;GO:0055114	hydrolase activity, acting on ester bonds;9,9'-dicis-carotene:quinone oxidoreductase activity;7,9,9'-tricis-neurosporene:quinone oxidoreductase activity;9,9'-di-cis-zeta-carotene desaturation to 7,9,7',9'-tetra-cis-lycopene;oxidation-reduction process	Molecular Function;Molecular Function;Molecular Function;Biological Process;Biological Process	EC:1.3.5.6	9,9'-di-cis-zeta-carotene desaturase	IPR001087;IPR036514;noIPR;noIPR;IPR035669;noIPR	DOMAIN;HOMOLOGOUS_SUPERFAMILY;HOMOLOGOUS_SUPERFAMILY;HOMOLOGOUS_SUPERFAMILY;DOMAIN;DOMAIN	GDSL lipase/esterase;SGNH hydrolase superfamily;SGNH hydrolase superfamily;SGNH hydrolase superfamily;GDSL lipase/esterase-like, plant;GDSL lipase/esterase-like, plant	PF00657 (PFAM);G3DSA:3.40.50.1110 (GENE3D);PTHR22835:SF267 (PANTHER);PTHR22835 (PANTHER);cd01837 (CDD);SSF52266 (SUPERFAMILY)	GO:0016788	hydrolase activity, acting on ester bonds	Molecular Function
Pav_sc0000877.1_g860.1.mk	273	Disulfide bond formation B							noIPR;noIPR;noIPR	null;null;null	null;null;null	mobidb-lite (MOBIDB_LITE);PTHR33474:SF2 (PANTHER);PTHR33474 (PANTHER)
Pav_sc0000877.1_g870.1.mk	1401	cyclic dof factor 3	6	GO:0003677;GO:0003700;GO:0005634;GO:0009658;GO:0045892;GO:0048510	DNA binding;DNA-binding transcription factor activity;nucleus;chloroplast organization;negative regulation of transcription, DNA-templated;regulation of timing of transition from vegetative to reproductive phase	Molecular Function;Molecular Function;Cellular Component;Biological Process;Biological Process;Biological Process			IPR003851;noIPR;noIPR;noIPR;noIPR;noIPR;noIPR;IPR003851;IPR003851	DOMAIN;DOMAIN;DOMAIN;DOMAIN;DOMAIN;DOMAIN;DOMAIN;DOMAIN;DOMAIN	Zinc finger, Dof-type;Zinc finger, Dof-type;Zinc finger, Dof-type;Zinc finger, Dof-type;Zinc finger, Dof-type;Zinc finger, Dof-type;Zinc finger, Dof-type;Zinc finger, Dof-type;Zinc finger, Dof-type	PF02701 (PFAM);mobidb-lite (MOBIDB_LITE);mobidb-lite (MOBIDB_LITE);mobidb-lite (MOBIDB_LITE);mobidb-lite (MOBIDB_LITE);PTHR31089 (PANTHER);PTHR31089:SF7 (PANTHER);PD007478 (PRODOM);PS50884 (PROSITE_PROFILES)	GO:0003677/GO:0006355;GO:0003677/GO:0006355;GO:0003677/GO:0006355	DNA binding/regulation of transcription, DNA-templated;DNA binding/regulation of transcription, DNA-templated;DNA binding/regulation of transcription, DNA-templated	Molecular Function/Biological Process;Molecular Function/Biological Process;Molecular Function/Biological Process
Pav_sc0000877.1_g880.1.mk	579	HNH endonuclease	3	GO:0003676;GO:0004519;GO:0090305	nucleic acid binding;endonuclease activity;nucleic acid phosphodiester bond hydrolysis	Molecular Function;Molecular Function;Biological Process			IPR003615;noIPR;IPR002711;noIPR;noIPR;noIPR;IPR003615	DOMAIN;DOMAIN;DOMAIN;DOMAIN;DOMAIN;DOMAIN;DOMAIN	HNH nuclease;HNH nuclease;HNH endonuclease;HNH endonuclease;HNH endonuclease;HNH endonuclease;HNH nuclease	SM00507 (SMART);G3DSA:3.30.40.60 (GENE3D);PF01844 (PFAM);mobidb-lite (MOBIDB_LITE);PTHR33427:SF3 (PANTHER);PTHR33427 (PANTHER);cd00085 (CDD)	GO:0003676/GO:0004519	nucleic acid binding/endonuclease activity	Molecular Function/Molecular Function
Pav_sc0000877.1_g890.1.mk	609	probable calcium-binding CML45	2	GO:0005509;GO:0016021	calcium ion binding;integral component of membrane	Molecular Function;Cellular Component			IPR002048;IPR002048;noIPR;noIPR;IPR002048;IPR002048;IPR002048;IPR011992	DOMAIN;DOMAIN;DOMAIN;DOMAIN;DOMAIN;DOMAIN;DOMAIN;HOMOLOGOUS_SUPERFAMILY	EF-hand domain;EF-hand domain;EF-hand domain;EF-hand domain;EF-hand domain;EF-hand domain;EF-hand domain;EF-hand domain pair	SM00054 (SMART);PF13499 (PFAM);G3DSA:1.10.238.10 (GENE3D);PTHR45512 (PANTHER);PS50222 (PROSITE_PROFILES);PS50222 (PROSITE_PROFILES);cd00051 (CDD);SSF47473 (SUPERFAMILY)	GO:0005509;GO:0005509;GO:0005509;GO:0005509;GO:0005509	calcium ion binding;calcium ion binding;calcium ion binding;calcium ion binding;calcium ion binding	Molecular Function;Molecular Function;Molecular Function;Molecular Function;Molecular Function
Pav_sc0000877.1_g900.1.mk	1884	agamous-like MADS-box AGL65 isoform X1	1	GO:0006464	cellular protein modification process	Biological Process			IPR002100;IPR002100;IPR002100;noIPR;IPR036879;noIPR;noIPR;IPR002100;IPR004143;noIPR;noIPR;IPR036879	DOMAIN;DOMAIN;DOMAIN;DOMAIN;HOMOLOGOUS_SUPERFAMILY;HOMOLOGOUS_SUPERFAMILY;HOMOLOGOUS_SUPERFAMILY;DOMAIN;DOMAIN;DOMAIN;DOMAIN;HOMOLOGOUS_SUPERFAMILY	Transcription factor, MADS-box;Transcription factor, MADS-box;Transcription factor, MADS-box;Transcription factor, MADS-box;Transcription factor, MADS-box superfamily;Transcription factor, MADS-box superfamily;Transcription factor, MADS-box superfamily;Transcription factor, MADS-box;Biotinyl protein ligase (BPL) and lipoyl protein ligase (LPL), catalytic domain;Biotinyl protein ligase (BPL) and l…	PR00404 (PRINTS);SM00432 (SMART);PF00319 (PFAM);G3DSA:3.30.930.10 (GENE3D);G3DSA:3.40.1810.10 (GENE3D);PTHR11945 (PANTHER);PTHR11945:SF156 (PANTHER);PS50066 (PROSITE_PROFILES);PS51733 (PROSITE_PROFILES);cd16443 (CDD);SSF55681 (SUPERFAMILY);SSF55455 (SUPERFAMILY)	GO:0046983/GO:0003677;GO:0046983/GO:0003677;GO:0046983/GO:0003677;GO:0046983/GO:0003677;GO:0046983/GO:0003677;GO:0006464;GO:0046983/GO:0003677	protein dimerization activity/DNA binding;protein dimerization activity/DNA binding;protein dimerization activity/DNA binding;protein dimerization activity/DNA binding;protein dimerization activity/DNA binding;cellular protein modification process;protein dimerization activity/DNA binding	Molecular Function/Molecular Function;Molecular Function/Molecular Function;Molecular Function/Molecular Function;Molecular Function/Molecular Function;Molecular Function/Molecular Function;Biological Process;Molecular Function/Molecular Function
Pav_sc0000877.1_g910.1.mk	768	chlorophyll a-b binding chloroplastic	7	GO:0009522;GO:0009535;GO:0009765;GO:0016021;GO:0016168;GO:0018298;GO:0046872	photosystem I;chloroplast thylakoid membrane;photosynthesis, light harvesting;integral component of membrane;chlorophyll binding;protein-chromophore linkage;metal ion binding	Cellular Component;Cellular Component;Biological Process;Cellular Component;Molecular Function;Biological Process;Molecular Function			IPR022796;IPR023329;IPR001344;noIPR;noIPR	FAMILY;HOMOLOGOUS_SUPERFAMILY;FAMILY;FAMILY;FAMILY	Chlorophyll A-B binding protein;Chlorophyll a/b binding domain superfamily;Chlorophyll A-B binding protein, plant;Chlorophyll A-B binding protein, plant;Chlorophyll A-B binding protein, plant	PF00504 (PFAM);G3DSA:1.10.3460.10 (GENE3D);PTHR21649 (PANTHER);PTHR21649:SF4 (PANTHER);SSF103511 (SUPERFAMILY)	GO:0016020/GO:0009765	membrane/photosynthesis, light harvesting	Cellular Component/Biological Process
Pav_sc0000877.1_g920.1.mk	387	expansin-A1-like	4	GO:0005576;GO:0005618;GO:0009664;GO:0016020	extracellular region;cell wall;plant-type cell wall organization;membrane	Cellular Component;Cellular Component;Biological Process;Cellular Component			IPR002963;IPR007118;IPR007117;IPR036749;noIPR;noIPR;IPR007117;IPR036749;IPR036908	FAMILY;FAMILY;DOMAIN;HOMOLOGOUS_SUPERFAMILY;HOMOLOGOUS_SUPERFAMILY;HOMOLOGOUS_SUPERFAMILY;DOMAIN;HOMOLOGOUS_SUPERFAMILY;HOMOLOGOUS_SUPERFAMILY	Expansin;Expansin/Lol pI;Expansin, cellulose-binding-like domain;Expansin, cellulose-binding-like domain superfamily;Expansin, cellulose-binding-like domain superfamily;Expansin, cellulose-binding-like domain superfamily;Expansin, cellulose-binding-like domain;Expansin, cellulose-binding-like domain superfamily;RlpA-like domain superfamily	PR01226 (PRINTS);PR01225 (PRINTS);PF01357 (PFAM);G3DSA:2.60.40.760 (GENE3D);PTHR31867 (PANTHER);PTHR31867:SF74 (PANTHER);PS50843 (PROSITE_PROFILES);SSF49590 (SUPERFAMILY);SSF50685 (SUPERFAMILY)	GO:0009664;GO:0005576	plant-type cell wall organization;extracellular region	Biological Process;Cellular Component
Pav_sc0000877.1_g930.1.mk	846	thioredoxin-like 1- chloroplastic	5	GO:0006662;GO:0009507;GO:0015035;GO:0045454;GO:0055114	glycerol ether metabolic process;chloroplast;protein disulfide oxidoreductase activity;cell redox homeostasis;oxidation-reduction process	Biological Process;Cellular Component;Molecular Function;Biological Process;Biological Process			noIPR;IPR013766;noIPR;noIPR;IPR013766;noIPR;IPR036249	null;DOMAIN;DOMAIN;DOMAIN;DOMAIN;DOMAIN;HOMOLOGOUS_SUPERFAMILY	null;Thioredoxin domain;Thioredoxin domain;Thioredoxin domain;Thioredoxin domain;Thioredoxin domain;Thioredoxin-like superfamily	G3DSA:3.40.30.10 (GENE3D);PF00085 (PFAM);PTHR43601 (PANTHER);PTHR43601:SF4 (PANTHER);PS51352 (PROSITE_PROFILES);cd02947 (CDD);SSF52833 (SUPERFAMILY)	GO:0045454;GO:0045454	cell redox homeostasis;cell redox homeostasis	Biological Process;Biological Process
Pav_sc0000877.1_g940.1.mk	606	photosynthetic NDH subunit of subcomplex B chloroplastic	2	GO:0009535;GO:0010598	chloroplast thylakoid membrane;NAD(P)H dehydrogenase complex (plastoquinone)	Cellular Component;Cellular Component			IPR034570	FAMILY	Photosynthetic NDH subunit of subcomplex B 4, chloroplastic	PTHR36315 (PANTHER)	GO:0009773/GO:0010598/GO:0009535	photosynthetic electron transport in photosystem I/NAD(P)H dehydrogenase complex (plastoquinone)/chloroplast thylakoid membrane	Biological Process/Cellular Component/Cellular Component
Pav_sc0000877.1_g950.1.mk	591	uncharacterized endoplasmic reticulum membrane	1	GO:0016021	integral component of membrane	Cellular Component			IPR009305;noIPR	FAMILY;FAMILY	Protein of unknown function DUF962;Protein of unknown function DUF962	PF06127 (PFAM);PTHR28026 (PANTHER)
Pav_sc0000877.1_g960.1.mk	1044	pentatricopeptide repeat-containing At4g21065-like							IPR011990;IPR002885;IPR002885;IPR002885;IPR011990;noIPR;noIPR;noIPR;noIPR;IPR002885;IPR002885;IPR002885;IPR002885;IPR002885;IPR002885	HOMOLOGOUS_SUPERFAMILY;REPEAT;REPEAT;REPEAT;HOMOLOGOUS_SUPERFAMILY;HOMOLOGOUS_SUPERFAMILY;HOMOLOGOUS_SUPERFAMILY;HOMOLOGOUS_SUPERFAMILY;HOMOLOGOUS_SUPERFAMILY;REPEAT;REPEAT;REPEAT;REPEAT;REPEAT;REPEAT	Tetratricopeptide-like helical domain superfamily;Pentatricopeptide repeat;Pentatricopeptide repeat;Pentatricopeptide repeat;Tetratricopeptide-like helical domain superfamily;Tetratricopeptide-like helical domain superfamily;Tetratricopeptide-like helical domain superfamily;Tetratricopeptide-like helical domain superfamily;Tetratricopeptide-like helical domain superfamily;Pentatricopeptide repeat…	G3DSA:1.25.40.10 (GENE3D);TIGR00756 (TIGRFAM);PF01535 (PFAM);PF13041 (PFAM);G3DSA:1.25.40.10 (GENE3D);PTHR24015 (PANTHER);PTHR24015:SF987 (PANTHER);PTHR24015 (PANTHER);PTHR24015:SF987 (PANTHER);PS51375 (PROSITE_PROFILES);PS51375 (PROSITE_PROFILES);PS51375 (PROSITE_PROFILES);PS51375 (PROSITE_PROFILES);PS51375 (PROSITE_PROFILES);PS51375 (PROSITE_PROFILES)	GO:0005515;GO:0005515	protein binding;protein binding	Molecular Function;Molecular Function
Pav_sc0000877.1_g1000.1.mk	729	NAC domain-containing 100-like	4	GO:0003677;GO:0005634;GO:0006351;GO:0006355	DNA binding;nucleus;transcription, DNA-templated;regulation of transcription, DNA-templated	Molecular Function;Cellular Component;Biological Process;Biological Process			IPR003441;noIPR;noIPR;noIPR;noIPR;IPR036093	DOMAIN;DOMAIN;DOMAIN;DOMAIN;DOMAIN;HOMOLOGOUS_SUPERFAMILY	NAC domain;NAC domain;NAC domain;NAC domain;NAC domain;NAC domain superfamily	PF02365 (PFAM);PTHR31744 (PANTHER);PTHR31744:SF7 (PANTHER);PTHR31744:SF7 (PANTHER);PTHR31744 (PANTHER);SSF101941 (SUPERFAMILY)	GO:0006355/GO:0003677;GO:0003677/GO:0006355	regulation of transcription, DNA-templated/DNA binding;DNA binding/regulation of transcription, DNA-templated	Biological Process/Molecular Function;Molecular Function/Biological Process
Pav_sc0000877.1_g1010.1.mk	342	myb-related Hv1-like
Pav_sc0000877.1_g1020.1.mk	1980	#NAME?	1	GO:0016021	integral component of membrane	Cellular Component			IPR036869;noIPR;noIPR;IPR001623;IPR036869	HOMOLOGOUS_SUPERFAMILY;HOMOLOGOUS_SUPERFAMILY;HOMOLOGOUS_SUPERFAMILY;DOMAIN;HOMOLOGOUS_SUPERFAMILY	Chaperone J-domain superfamily;Chaperone J-domain superfamily;Chaperone J-domain superfamily;DnaJ domain;Chaperone J-domain superfamily	G3DSA:1.10.287.110 (GENE3D);mobidb-lite (MOBIDB_LITE);PTHR44303 (PANTHER);PS50076 (PROSITE_PROFILES);SSF46565 (SUPERFAMILY)
Pav_sc0000877.1_g1030.1.mk	576	F-box LRR-repeat At4g14103-like							IPR001810;IPR032675;noIPR;IPR001810;IPR036047	DOMAIN;HOMOLOGOUS_SUPERFAMILY;HOMOLOGOUS_SUPERFAMILY;DOMAIN;HOMOLOGOUS_SUPERFAMILY	F-box domain;Leucine-rich repeat domain superfamily;Leucine-rich repeat domain superfamily;F-box domain;F-box-like domain superfamily	PF00646 (PFAM);G3DSA:3.80.10.10 (GENE3D);PTHR31639 (PANTHER);PS50181 (PROSITE_PROFILES);SSF81383 (SUPERFAMILY)	GO:0005515;GO:0005515;GO:0005515	protein binding;protein binding;protein binding	Molecular Function;Molecular Function;Molecular Function
Pav_sc0000877.1_g1040.1.br	732	PREDICTED: uncharacterized protein LOC107881578
Pav_sc0000877.1_g1050.1.mk	963	leucine-rich repeat receptor kinase PXL2							IPR038357	HOMOLOGOUS_SUPERFAMILY	KEN domain superfamily	G3DSA:1.20.1440.180 (GENE3D)
Pav_sc0000877.1_g1060.1.br	891	hypothetical protein PRUPE_5G196600							noIPR	null	null	mobidb-lite (MOBIDB_LITE)
Pav_sc0000877.1_g1070.1.br	258	---NA---							noIPR	null	null	mobidb-lite (MOBIDB_LITE)
Pav_sc0000877.1_g1080.1.mk	846	leucine-rich repeat receptor kinase PXL2							IPR038357	HOMOLOGOUS_SUPERFAMILY	KEN domain superfamily	G3DSA:1.20.1440.180 (GENE3D)
Pav_sc0000877.1_g1090.1.br	1689	uncharacterized protein LOC110762406							IPR015915;IPR015915	HOMOLOGOUS_SUPERFAMILY;HOMOLOGOUS_SUPERFAMILY	Kelch-type beta propeller;Kelch-type beta propeller	G3DSA:2.120.10.80 (GENE3D);SSF117281 (SUPERFAMILY)	GO:0005515;GO:0005515	protein binding;protein binding	Molecular Function;Molecular Function
Pav_sc0000877.1_g1100.1.br	327	uncharacterized protein LOC109949275
Pav_sc0000877.1_g1110.1.mk	999	uncharacterized protein LOC110762381							IPR015915;IPR015915	HOMOLOGOUS_SUPERFAMILY;HOMOLOGOUS_SUPERFAMILY	Kelch-type beta propeller;Kelch-type beta propeller	G3DSA:2.120.10.80 (GENE3D);SSF117281 (SUPERFAMILY)	GO:0005515;GO:0005515	protein binding;protein binding	Molecular Function;Molecular Function
Pav_sc0000877.1_g1120.1.mk	1788	galactoside 2-alpha-L-fucosyltransferase-like	4	GO:0008107;GO:0016021;GO:0036065;GO:0042546	galactoside 2-alpha-L-fucosyltransferase activity;integral component of membrane;fucosylation;cell wall biogenesis	Molecular Function;Cellular Component;Biological Process;Biological Process	EC:2.4.1.69	Type 1 galactoside alpha-(1,2)-fucosyltransferase	noIPR;IPR004938;IPR004938;noIPR	null;FAMILY;FAMILY;FAMILY	null;Xyloglucan fucosyltransferase;Xyloglucan fucosyltransferase;Xyloglucan fucosyltransferase	G3DSA:3.40.50.11350 (GENE3D);PF03254 (PFAM);PTHR31889 (PANTHER);PTHR31889:SF2 (PANTHER)	GO:0008107/GO:0042546/GO:0016020;GO:0008107/GO:0042546/GO:0016020	galactoside 2-alpha-L-fucosyltransferase activity/cell wall biogenesis/membrane;galactoside 2-alpha-L-fucosyltransferase activity/cell wall biogenesis/membrane	Molecular Function/Biological Process/Cellular Component;Molecular Function/Biological Process/Cellular Component
Pav_sc0000877.1_g1130.1.mk	852	ribulose-phosphate 3- chloroplastic	2	GO:0005975;GO:0016857	carbohydrate metabolic process;racemase and epimerase activity, acting on carbohydrates and derivatives	Biological Process;Molecular Function			IPR000056;IPR000056;IPR013785;noIPR;IPR000056;IPR000056;IPR011060	FAMILY;FAMILY;HOMOLOGOUS_SUPERFAMILY;HOMOLOGOUS_SUPERFAMILY;FAMILY;FAMILY;HOMOLOGOUS_SUPERFAMILY	Ribulose-phosphate 3-epimerase-like;Ribulose-phosphate 3-epimerase-like;Aldolase-type TIM barrel;Aldolase-type TIM barrel;Ribulose-phosphate 3-epimerase-like;Ribulose-phosphate 3-epimerase-like;Ribulose-phosphate binding barrel	TIGR01163 (TIGRFAM);PF00834 (PFAM);G3DSA:3.20.20.70 (GENE3D);PTHR11749:SF4 (PANTHER);PTHR11749 (PANTHER);cd00429 (CDD);SSF51366 (SUPERFAMILY)	GO:0005975/GO:0016857;GO:0005975/GO:0016857;GO:0003824;GO:0005975/GO:0016857;GO:0005975/GO:0016857;GO:0003824/GO:0008152	carbohydrate metabolic process/racemase and epimerase activity, acting on carbohydrates and derivatives;carbohydrate metabolic process/racemase and epimerase activity, acting on carbohydrates and derivatives;catalytic activity;carbohydrate metabolic process/racemase and epimerase activity, acting on carbohydrates and derivatives;carbohydrate metabolic process/racemase and epimerase activity, acti…	Biological Process/Molecular Function;Biological Process/Molecular Function;Molecular Function;Biological Process/Molecular Function;Biological Process/Molecular Function;Molecular Function/Biological Process
Pav_sc0000877.1_g1140.1.mk	666	NEP1-interacting -like 2							IPR001841;IPR013083;IPR001841;noIPR;noIPR;IPR001841;noIPR;noIPR	DOMAIN;HOMOLOGOUS_SUPERFAMILY;DOMAIN;DOMAIN;DOMAIN;DOMAIN;DOMAIN;DOMAIN	Zinc finger, RING-type;Zinc finger, RING/FYVE/PHD-type;Zinc finger, RING-type;Zinc finger, RING-type;Zinc finger, RING-type;Zinc finger, RING-type;Zinc finger, RING-type;Zinc finger, RING-type	SM00184 (SMART);G3DSA:3.30.40.10 (GENE3D);PF13639 (PFAM);PTHR14155:SF199 (PANTHER);PTHR14155 (PANTHER);PS50089 (PROSITE_PROFILES);cd16454 (CDD);SSF57850 (SUPERFAMILY)
Pav_sc0000877.1_g1150.1.mk	3462	pentatricopeptide repeat-containing At5g61400							IPR002885;IPR002885;IPR002885;IPR002885;IPR011990;IPR011990;IPR011990;IPR011990;noIPR;IPR002885;IPR002885;IPR002885;IPR002885;IPR002885;IPR002885;IPR002885;IPR002885;IPR002885;IPR002885;IPR002885;IPR002885;IPR002885;IPR002885;IPR002885;IPR002885;IPR002885;IPR002885;IPR002885;IPR002885;IPR002885;IPR002885;noIPR	REPEAT;REPEAT;REPEAT;REPEAT;HOMOLOGOUS_SUPERFAMILY;HOMOLOGOUS_SUPERFAMILY;HOMOLOGOUS_SUPERFAMILY;HOMOLOGOUS_SUPERFAMILY;HOMOLOGOUS_SUPERFAMILY;REPEAT;REPEAT;REPEAT;REPEAT;REPEAT;REPEAT;REPEAT;REPEAT;REPEAT;REPEAT;REPEAT;REPEAT;REPEAT;REPEAT;REPEAT;REPEAT;REPEAT;REPEAT;REPEAT;REPEAT;REPEAT;REPEAT;REPEAT	Pentatricopeptide repeat;Pentatricopeptide repeat;Pentatricopeptide repeat;Pentatricopeptide repeat;Tetratricopeptide-like helical domain superfamily;Tetratricopeptide-like helical domain superfamily;Tetratricopeptide-like helical domain superfamily;Tetratricopeptide-like helical domain superfamily;Tetratricopeptide-like helical domain superfamily;Pentatricopeptide repeat;Pentatricopeptide repeat…	PF13041 (PFAM);TIGR00756 (TIGRFAM);PF12854 (PFAM);PF01535 (PFAM);G3DSA:1.25.40.10 (GENE3D);G3DSA:1.25.40.10 (GENE3D);G3DSA:1.25.40.10 (GENE3D);G3DSA:1.25.40.10 (GENE3D);mobidb-lite (MOBIDB_LITE);PS51375 (PROSITE_PROFILES);PS51375 (PROSITE_PROFILES);PS51375 (PROSITE_PROFILES);PS51375 (PROSITE_PROFILES);PS51375 (PROSITE_PROFILES);PS51375 (PROSITE_PROFILES);PS51375 (PROSITE_PROFILES);PS51375 (PROSIT…	GO:0005515;GO:0005515;GO:0005515;GO:0005515	protein binding;protein binding;protein binding;protein binding	Molecular Function;Molecular Function;Molecular Function;Molecular Function
Pav_sc0000877.1_g1160.1.mk	1281	pentatricopeptide repeat-containing At5g66520-like							IPR002885;IPR002885;IPR011990;IPR002885;noIPR;noIPR;IPR002885;IPR002885;IPR002885;IPR002885;IPR002885;IPR002885;IPR002885	REPEAT;REPEAT;HOMOLOGOUS_SUPERFAMILY;REPEAT;REPEAT;REPEAT;REPEAT;REPEAT;REPEAT;REPEAT;REPEAT;REPEAT;REPEAT	Pentatricopeptide repeat;Pentatricopeptide repeat;Tetratricopeptide-like helical domain superfamily;Pentatricopeptide repeat;Pentatricopeptide repeat;Pentatricopeptide repeat;Pentatricopeptide repeat;Pentatricopeptide repeat;Pentatricopeptide repeat;Pentatricopeptide repeat;Pentatricopeptide repeat;Pentatricopeptide repeat;Pentatricopeptide repeat	PF01535 (PFAM);TIGR00756 (TIGRFAM);G3DSA:1.25.40.10 (GENE3D);PF13041 (PFAM);PTHR24015 (PANTHER);PTHR24015:SF646 (PANTHER);PS51375 (PROSITE_PROFILES);PS51375 (PROSITE_PROFILES);PS51375 (PROSITE_PROFILES);PS51375 (PROSITE_PROFILES);PS51375 (PROSITE_PROFILES);PS51375 (PROSITE_PROFILES);PS51375 (PROSITE_PROFILES)	GO:0005515	protein binding	Molecular Function
Pav_sc0000877.1_g1170.1.mk	3069	two-component response regulator-like APRR1	2	GO:0000160;GO:0005622	phosphorelay signal transduction system;intracellular	Biological Process;Cellular Component			IPR001789;IPR013520;noIPR;IPR001789;noIPR;IPR010402;IPR013520;IPR036397;noIPR;noIPR;noIPR;noIPR;noIPR;noIPR;noIPR;noIPR;IPR001789;IPR010402;IPR001789;IPR001789;IPR001789;noIPR;IPR011006;IPR011006;IPR012337	DOMAIN;DOMAIN;DOMAIN;DOMAIN;DOMAIN;DOMAIN;DOMAIN;HOMOLOGOUS_SUPERFAMILY;HOMOLOGOUS_SUPERFAMILY;HOMOLOGOUS_SUPERFAMILY;HOMOLOGOUS_SUPERFAMILY;HOMOLOGOUS_SUPERFAMILY;HOMOLOGOUS_SUPERFAMILY;HOMOLOGOUS_SUPERFAMILY;HOMOLOGOUS_SUPERFAMILY;HOMOLOGOUS_SUPERFAMILY;DOMAIN;DOMAIN;DOMAIN;DOMAIN;DOMAIN;DOMAIN;HOMOLOGOUS_SUPERFAMILY;HOMOLOGOUS_SUPERFAMILY;HOMOLOGOUS_SUPERFAMILY	Signal transduction response regulator, receiver domain;Exonuclease, RNase T/DNA polymerase III;Exonuclease, RNase T/DNA polymerase III;Signal transduction response regulator, receiver domain;Signal transduction response regulator, receiver domain;CCT domain;Exonuclease, RNase T/DNA polymerase III;Ribonuclease H superfamily;Ribonuclease H superfamily;Ribonuclease H superfamily;Ribonuclease H supe…	SM00448 (SMART);SM00479 (SMART);G3DSA:3.40.50.2300 (GENE3D);PF00072 (PFAM);G3DSA:3.40.50.2300 (GENE3D);PF06203 (PFAM);PF00929 (PFAM);G3DSA:3.30.420.10 (GENE3D);mobidb-lite (MOBIDB_LITE);mobidb-lite (MOBIDB_LITE);PTHR43874 (PANTHER);PTHR43874 (PANTHER);PTHR43874 (PANTHER);PTHR43874:SF1 (PANTHER);PTHR43874:SF1 (PANTHER);PTHR43874:SF1 (PANTHER);PS50110 (PROSITE_PROFILES);PS51017 (PROSITE_PROFILES);P…	GO:0000160;GO:0000160;GO:0005515;GO:0003676;GO:0000160;GO:0005515;GO:0000160;GO:0000160;GO:0000160	phosphorelay signal transduction system;phosphorelay signal transduction system;protein binding;nucleic acid binding;phosphorelay signal transduction system;protein binding;phosphorelay signal transduction system;phosphorelay signal transduction system;phosphorelay signal transduction system	Biological Process;Biological Process;Molecular Function;Molecular Function;Biological Process;Molecular Function;Biological Process;Biological Process;Biological Process
Pav_sc0000877.1_g1180.1.mk	1659	two-component response regulator-like APRR1	9	GO:0000160;GO:0003677;GO:0003700;GO:0005622;GO:0006355;GO:0010031;GO:0010629;GO:0016301;GO:0016310	phosphorelay signal transduction system;DNA binding;DNA-binding transcription factor activity;intracellular;regulation of transcription, DNA-templated;circumnutation;negative regulation of gene expression;kinase activity;phosphorylation	Biological Process;Molecular Function;Molecular Function;Cellular Component;Biological Process;Biological Process;Biological Process;Molecular Function;Biological Process			IPR001789;noIPR;IPR010402;IPR001789;noIPR;noIPR;noIPR;noIPR;noIPR;IPR010402;IPR001789;IPR001789;IPR011006	DOMAIN;DOMAIN;DOMAIN;DOMAIN;DOMAIN;DOMAIN;DOMAIN;DOMAIN;DOMAIN;DOMAIN;DOMAIN;DOMAIN;HOMOLOGOUS_SUPERFAMILY	Signal transduction response regulator, receiver domain;Signal transduction response regulator, receiver domain;CCT domain;Signal transduction response regulator, receiver domain;Signal transduction response regulator, receiver domain;Signal transduction response regulator, receiver domain;Signal transduction response regulator, receiver domain;Signal transduction response regulator, receiver dom…	SM00448 (SMART);G3DSA:3.40.50.2300 (GENE3D);PF06203 (PFAM);PF00072 (PFAM);mobidb-lite (MOBIDB_LITE);mobidb-lite (MOBIDB_LITE);mobidb-lite (MOBIDB_LITE);PTHR43874:SF1 (PANTHER);PTHR43874 (PANTHER);PS51017 (PROSITE_PROFILES);PS50110 (PROSITE_PROFILES);cd00156 (CDD);SSF52172 (SUPERFAMILY)	GO:0000160;GO:0005515;GO:0000160;GO:0005515;GO:0000160;GO:0000160	phosphorelay signal transduction system;protein binding;phosphorelay signal transduction system;protein binding;phosphorelay signal transduction system;phosphorelay signal transduction system	Biological Process;Molecular Function;Biological Process;Molecular Function;Biological Process;Biological Process
Pav_sc0000877.1_g1190.1.mk	666	vesicle transport v-SNARE 13-like	15	GO:0000149;GO:0005484;GO:0005789;GO:0005794;GO:0005829;GO:0006623;GO:0006888;GO:0006891;GO:0006896;GO:0012507;GO:0016021;GO:0031201;GO:0031902;GO:0042147;GO:0048280	SNARE binding;SNAP receptor activity;endoplasmic reticulum membrane;Golgi apparatus;cytosol;protein targeting to vacuole;ER to Golgi vesicle-mediated transport;intra-Golgi vesicle-mediated transport;Golgi to vacuole transport;ER to Golgi transport vesicle membrane;integral component of membrane;SNARE complex;late endosome membrane;retrograde transport, endosome to Golgi;vesicle fusion with Golgi …	Molecular Function;Molecular Function;Cellular Component;Cellular Component;Cellular Component;Biological Process;Biological Process;Biological Process;Biological Process;Cellular Component;Cellular Component;Cellular Component;Cellular Component;Biological Process;Biological Process			noIPR;IPR038407;noIPR;IPR027027;IPR007705;noIPR;noIPR;noIPR;noIPR;IPR010989	null;HOMOLOGOUS_SUPERFAMILY;HOMOLOGOUS_SUPERFAMILY;FAMILY;DOMAIN;DOMAIN;DOMAIN;DOMAIN;DOMAIN;HOMOLOGOUS_SUPERFAMILY	null;Vesicle transport v-SNARE, N-terminal domain superfamily;Vesicle transport v-SNARE, N-terminal domain superfamily;GOSR2/Membrin/Bos1;Vesicle transport v-SNARE, N-terminal;Vesicle transport v-SNARE, N-terminal;Vesicle transport v-SNARE, N-terminal;Vesicle transport v-SNARE, N-terminal;Vesicle transport v-SNARE, N-terminal;SNARE	G3DSA:1.20.5.110 (GENE3D);G3DSA:1.20.58.400 (GENE3D);PF12352 (PFAM);PIRSF028865 (PIRSF);PF05008 (PFAM);PTHR21230 (PANTHER);PTHR21230:SF52 (PANTHER);cd15862 (CDD);SSF58038 (SUPERFAMILY);SSF47661 (SUPERFAMILY)	GO:0005484/GO:0016192/GO:0005794;GO:0016020/GO:0006886;GO:0016192/GO:0016020	SNAP receptor activity/vesicle-mediated transport/Golgi apparatus;membrane/intracellular protein transport;vesicle-mediated transport/membrane	Molecular Function/Biological Process/Cellular Component;Cellular Component/Biological Process;Biological Process/Cellular Component
Pav_sc0000877.1_g1200.1.mk	1434	pentatricopeptide repeat-containing mitochondrial							IPR002885;IPR011990;IPR002885;noIPR;noIPR;noIPR;IPR002885;IPR002885;IPR002885;IPR002885;IPR002885;IPR002885;IPR002885	REPEAT;HOMOLOGOUS_SUPERFAMILY;REPEAT;REPEAT;REPEAT;REPEAT;REPEAT;REPEAT;REPEAT;REPEAT;REPEAT;REPEAT;REPEAT	Pentatricopeptide repeat;Tetratricopeptide-like helical domain superfamily;Pentatricopeptide repeat;Pentatricopeptide repeat;Pentatricopeptide repeat;Pentatricopeptide repeat;Pentatricopeptide repeat;Pentatricopeptide repeat;Pentatricopeptide repeat;Pentatricopeptide repeat;Pentatricopeptide repeat;Pentatricopeptide repeat;Pentatricopeptide repeat	TIGR00756 (TIGRFAM);G3DSA:1.25.40.10 (GENE3D);PF13041 (PFAM);mobidb-lite (MOBIDB_LITE);PTHR24015 (PANTHER);PTHR24015:SF620 (PANTHER);PS51375 (PROSITE_PROFILES);PS51375 (PROSITE_PROFILES);PS51375 (PROSITE_PROFILES);PS51375 (PROSITE_PROFILES);PS51375 (PROSITE_PROFILES);PS51375 (PROSITE_PROFILES);PS51375 (PROSITE_PROFILES)	GO:0005515	protein binding	Molecular Function
Pav_sc0000877.1_g1210.1.mk	1017	probable xyloglucan 6-xylosyltransferase 5	2	GO:0016021;GO:0016757	integral component of membrane;transferase activity, transferring glycosyl groups	Cellular Component;Molecular Function			IPR008630;IPR029044;noIPR;noIPR;noIPR	FAMILY;HOMOLOGOUS_SUPERFAMILY;HOMOLOGOUS_SUPERFAMILY;HOMOLOGOUS_SUPERFAMILY;HOMOLOGOUS_SUPERFAMILY	Glycosyltransferase 34;Nucleotide-diphospho-sugar transferases;Nucleotide-diphospho-sugar transferases;Nucleotide-diphospho-sugar transferases;Nucleotide-diphospho-sugar transferases	PF05637 (PFAM);G3DSA:3.90.550.10 (GENE3D);mobidb-lite (MOBIDB_LITE);PTHR31311 (PANTHER);PTHR31311:SF4 (PANTHER)	GO:0016021/GO:0016757	integral component of membrane/transferase activity, transferring glycosyl groups	Cellular Component/Molecular Function
Pav_sc0000877.1_g1220.1.mk	318	yippee-like At4g27740							IPR004910;noIPR;noIPR;IPR034751	DOMAIN;DOMAIN;DOMAIN;DOMAIN	Yippee/Mis18/Cereblon;Yippee/Mis18/Cereblon;Yippee/Mis18/Cereblon;Yippee domain	PF03226 (PFAM);PTHR13848:SF19 (PANTHER);PTHR13848 (PANTHER);PS51792 (PROSITE_PROFILES)
Pav_sc0000877.1_g1230.1.mk	249	PREDICTED: uncharacterized protein LOC103334711							noIPR	null	null	mobidb-lite (MOBIDB_LITE)
Pav_sc0000877.1_g1240.1.br	315	PREDICTED: uncharacterized protein LOC103334710
Pav_sc0000877.1_g1250.1.mk	627	uncharacterized protein LOC110762261							noIPR;noIPR	null;null	null;null	mobidb-lite (MOBIDB_LITE);PTHR37206 (PANTHER)
Pav_sc0000877.1_g1260.1.mk	1497	probable receptor kinase At5g61350	2	GO:0004672;GO:0016020	protein kinase activity;membrane	Molecular Function;Cellular Component			noIPR;IPR024788;noIPR;noIPR	null;DOMAIN;DOMAIN;DOMAIN	null;Malectin-like carbohydrate-binding domain;Malectin-like carbohydrate-binding domain;Malectin-like carbohydrate-binding domain	G3DSA:2.60.120.430 (GENE3D);PF12819 (PFAM);PTHR27003 (PANTHER);PTHR27003:SF106 (PANTHER)
Pav_sc0000877.1_g1270.1.mk	177	---NA---
Pav_sc0000877.1_g1280.1.mk	495	probable receptor kinase At5g61350	1	GO:0046872	metal ion binding	Molecular Function			IPR011990;IPR011990	HOMOLOGOUS_SUPERFAMILY;HOMOLOGOUS_SUPERFAMILY	Tetratricopeptide-like helical domain superfamily;Tetratricopeptide-like helical domain superfamily	G3DSA:1.25.40.10 (GENE3D);SSF48452 (SUPERFAMILY)	GO:0005515;GO:0005515	protein binding;protein binding	Molecular Function;Molecular Function
Pav_sc0000877.1_g1290.1.mk	1020	uncharacterized protein LOC110762372	1	GO:0016021	integral component of membrane	Cellular Component			noIPR;noIPR	null;null	null;null	PTHR33133:SF3 (PANTHER);PTHR33133 (PANTHER)
Pav_sc0000877.1_g1300.1.mk	3189	formin 20							IPR014020;IPR029021;IPR014020;noIPR;noIPR;noIPR;noIPR;noIPR;noIPR;IPR029023;IPR014020;IPR029021;noIPR	DOMAIN;HOMOLOGOUS_SUPERFAMILY;DOMAIN;DOMAIN;DOMAIN;DOMAIN;DOMAIN;DOMAIN;DOMAIN;DOMAIN;DOMAIN;HOMOLOGOUS_SUPERFAMILY;HOMOLOGOUS_SUPERFAMILY	Tensin phosphatase, C2 domain;Protein-tyrosine phosphatase-like;Tensin phosphatase, C2 domain;Tensin phosphatase, C2 domain;Tensin phosphatase, C2 domain;Tensin phosphatase, C2 domain;Tensin phosphatase, C2 domain;Tensin phosphatase, C2 domain;Tensin phosphatase, C2 domain;Tensin-type phosphatase domain;Tensin phosphatase, C2 domain;Protein-tyrosine phosphatase-like;Protein-tyrosine phosphatase-l…	SM01326 (SMART);G3DSA:3.90.190.10 (GENE3D);PF10409 (PFAM);G3DSA:2.60.40.1110 (GENE3D);mobidb-lite (MOBIDB_LITE);mobidb-lite (MOBIDB_LITE);mobidb-lite (MOBIDB_LITE);PTHR23213 (PANTHER);PTHR23213:SF271 (PANTHER);PS51181 (PROSITE_PROFILES);PS51182 (PROSITE_PROFILES);SSF52799 (SUPERFAMILY);SSF49562 (SUPERFAMILY)
Pav_sc0000877.1_g1310.1.br	279	---NA---							noIPR	null	null	mobidb-lite (MOBIDB_LITE)
Pav_sc0000877.1_g1320.1.mk	2097	probable serine threonine- kinase At1g54610	4	GO:0004674;GO:0005524;GO:0006468;GO:0046983	protein serine/threonine kinase activity;ATP binding;protein phosphorylation;protein dimerization activity	Molecular Function;Molecular Function;Biological Process;Molecular Function	EC:2.7.11	Transferring phosphorus-containing groups	IPR000719;IPR000719;noIPR;noIPR;noIPR;noIPR;noIPR;noIPR;IPR000719;noIPR;IPR011009	DOMAIN;DOMAIN;DOMAIN;DOMAIN;DOMAIN;DOMAIN;DOMAIN;DOMAIN;DOMAIN;DOMAIN;HOMOLOGOUS_SUPERFAMILY	Protein kinase domain;Protein kinase domain;Protein kinase domain;Protein kinase domain;Protein kinase domain;Protein kinase domain;Protein kinase domain;Protein kinase domain;Protein kinase domain;Protein kinase domain;Protein kinase-like domain superfamily	SM00220 (SMART);PF00069 (PFAM);G3DSA:3.30.200.20 (GENE3D);G3DSA:1.10.510.10 (GENE3D);mobidb-lite (MOBIDB_LITE);mobidb-lite (MOBIDB_LITE);PTHR24056 (PANTHER);PTHR24056:SF228 (PANTHER);PS50011 (PROSITE_PROFILES);cd07840 (CDD);SSF56112 (SUPERFAMILY)	GO:0005524/GO:0006468/GO:0004672;GO:0005524/GO:0006468/GO:0004672;GO:0005524/GO:0006468/GO:0004672	ATP binding/protein phosphorylation/protein kinase activity;ATP binding/protein phosphorylation/protein kinase activity;ATP binding/protein phosphorylation/protein kinase activity	Molecular Function/Biological Process/Molecular Function;Molecular Function/Biological Process/Molecular Function;Molecular Function/Biological Process/Molecular Function
Pav_sc0000877.1_g1330.1.mk	366	IMPAIRED IN BABA-INDUCED STERILITY 1-like							noIPR	null	null	mobidb-lite (MOBIDB_LITE)
Pav_sc0000877.1_g1340.1.mk	534	Hydrogenase-1 small chain like	3	GO:0003676;GO:0004519;GO:0090305	nucleic acid binding;endonuclease activity;nucleic acid phosphodiester bond hydrolysis	Molecular Function;Molecular Function;Biological Process			noIPR;IPR002711;noIPR;noIPR;noIPR;IPR003615	null;DOMAIN;DOMAIN;DOMAIN;DOMAIN;DOMAIN	null;HNH endonuclease;HNH endonuclease;HNH endonuclease;HNH endonuclease;HNH nuclease	G3DSA:3.30.40.60 (GENE3D);PF01844 (PFAM);mobidb-lite (MOBIDB_LITE);PTHR33427 (PANTHER);PTHR33427:SF1 (PANTHER);cd00085 (CDD)	GO:0003676/GO:0004519	nucleic acid binding/endonuclease activity	Molecular Function/Molecular Function
Pav_sc0000877.1_g1350.1.mk	522	eukaryotic translation initiation factor 5a-2							IPR036758;IPR007493;noIPR;IPR007493;IPR036758	HOMOLOGOUS_SUPERFAMILY;FAMILY;FAMILY;FAMILY;HOMOLOGOUS_SUPERFAMILY	At5g01610-like superfamily;Protein of unknown function DUF538;Protein of unknown function DUF538;Protein of unknown function DUF538;At5g01610-like superfamily	G3DSA:2.30.240.10 (GENE3D);PF04398 (PFAM);PTHR31676:SF15 (PANTHER);PTHR31676 (PANTHER);SSF141562 (SUPERFAMILY)
Pav_sc0000877.1_g1360.1.mk	1821	WEAK CHLOROPLAST MOVEMENT UNDER BLUE LIGHT 1							IPR008545;noIPR;noIPR	FAMILY;FAMILY;FAMILY	WEB family;WEB family;WEB family	PF05701 (PFAM);PTHR32054:SF17 (PANTHER);PTHR32054 (PANTHER)
Pav_sc0000877.1_g1370.1.mk	2703	probable LRR receptor-like serine threonine- kinase At1g74360	4	GO:0004674;GO:0005524;GO:0006468;GO:0016021	protein serine/threonine kinase activity;ATP binding;protein phosphorylation;integral component of membrane	Molecular Function;Molecular Function;Biological Process;Cellular Component	EC:2.7.11	Transferring phosphorus-containing groups	noIPR;IPR003591;IPR032675;IPR032675;IPR032675;IPR013210;IPR001611;IPR001611;IPR032675;IPR032675;IPR032675;noIPR;noIPR;noIPR;noIPR;IPR001611;IPR001611;IPR001611;IPR001611;IPR001611;IPR001611;IPR001611;IPR001611;IPR001611;IPR001611;IPR001611;noIPR;noIPR;noIPR	null;REPEAT;HOMOLOGOUS_SUPERFAMILY;HOMOLOGOUS_SUPERFAMILY;HOMOLOGOUS_SUPERFAMILY;DOMAIN;REPEAT;REPEAT;HOMOLOGOUS_SUPERFAMILY;HOMOLOGOUS_SUPERFAMILY;HOMOLOGOUS_SUPERFAMILY;HOMOLOGOUS_SUPERFAMILY;HOMOLOGOUS_SUPERFAMILY;HOMOLOGOUS_SUPERFAMILY;HOMOLOGOUS_SUPERFAMILY;REPEAT;REPEAT;REPEAT;REPEAT;REPEAT;REPEAT;REPEAT;REPEAT;REPEAT;REPEAT;REPEAT;REPEAT;REPEAT;REPEAT	null;Leucine-rich repeat, typical subtype;Leucine-rich repeat domain superfamily;Leucine-rich repeat domain superfamily;Leucine-rich repeat domain superfamily;Leucine-rich repeat-containing N-terminal, plant-type;Leucine-rich repeat;Leucine-rich repeat;Leucine-rich repeat domain superfamily;Leucine-rich repeat domain superfamily;Leucine-rich repeat domain superfamily;Leucine-rich repeat domain su…	PR00019 (PRINTS);SM00369 (SMART);G3DSA:3.80.10.10 (GENE3D);G3DSA:3.80.10.10 (GENE3D);G3DSA:3.80.10.10 (GENE3D);PF08263 (PFAM);PF13855 (PFAM);PF13516 (PFAM);G3DSA:3.80.10.10 (GENE3D);G3DSA:3.80.10.10 (GENE3D);G3DSA:3.80.10.10 (GENE3D);PTHR27000 (PANTHER);PTHR27000 (PANTHER);PTHR27000:SF54 (PANTHER);PTHR27000:SF54 (PANTHER);PS51450 (PROSITE_PROFILES);PS51450 (PROSITE_PROFILES);PS51450 (PROSITE_PROF…	GO:0005515;GO:0005515;GO:0005515;GO:0005515;GO:0005515;GO:0005515;GO:0005515;GO:0005515;GO:0005515;GO:0005515;GO:0005515;GO:0005515;GO:0005515	protein binding;protein binding;protein binding;protein binding;protein binding;protein binding;protein binding;protein binding;protein binding;protein binding;protein binding;protein binding;protein binding	Molecular Function;Molecular Function;Molecular Function;Molecular Function;Molecular Function;Molecular Function;Molecular Function;Molecular Function;Molecular Function;Molecular Function;Molecular Function;Molecular Function;Molecular Function
Pav_sc0000877.1_g1380.1.br	231	---NA---
Pav_sc0000877.1_g1400.1.br	288	ALWAYS EARLY 3-like							noIPR	null	null	mobidb-lite (MOBIDB_LITE)
Pav_sc0000877.1_g1410.1.br	360	glycogen phosphorylase 1-like							IPR000811;noIPR;noIPR;noIPR;IPR000811;noIPR	FAMILY;FAMILY;FAMILY;FAMILY;FAMILY;FAMILY	Glycosyl transferase, family 35;Glycosyl transferase, family 35;Glycosyl transferase, family 35;Glycosyl transferase, family 35;Glycosyl transferase, family 35;Glycosyl transferase, family 35	PF00343 (PFAM);G3DSA:3.40.50.2000 (GENE3D);mobidb-lite (MOBIDB_LITE);PTHR11468:SF3 (PANTHER);PTHR11468 (PANTHER);SSF53756 (SUPERFAMILY)	GO:0005975/GO:0008184;GO:0005975/GO:0008184	carbohydrate metabolic process/glycogen phosphorylase activity;carbohydrate metabolic process/glycogen phosphorylase activity	Biological Process/Molecular Function;Biological Process/Molecular Function
Pav_sc0000877.1_g1420.1.br	1167	diacylglycerol kinase gamma-like							IPR000756;IPR024553;noIPR;IPR011205	DOMAIN;DOMAIN;DOMAIN;FAMILY	Diacylglycerol kinase, accessory domain;Domain of unknown function DUF2828;Domain of unknown function DUF2828;Uncharacterised conserved protein UCP015417, vWA	PF00609 (PFAM);PF11443 (PFAM);mobidb-lite (MOBIDB_LITE);PTHR31373 (PANTHER)	GO:0007205/GO:0004143	protein kinase C-activating G protein-coupled receptor signaling pathway/diacylglycerol kinase activity	Biological Process/Molecular Function
Pav_sc0000877.1_g1430.1.mk	468	ATP-binding cassette sub-family D member
Pav_sc0000877.1_g1440.1.br	501	uncharacterized protein LOC18775780
Pav_sc0000877.1_g1460.1.br	414	diacylglycerol kinase gamma-like							IPR024553;IPR011205	DOMAIN;FAMILY	Domain of unknown function DUF2828;Uncharacterised conserved protein UCP015417, vWA	PF11443 (PFAM);PTHR31373 (PANTHER)
Pav_sc0000877.1_g1470.1.br	726	uncharacterized protein LOC18775780							noIPR;noIPR	null;null	null;null	mobidb-lite (MOBIDB_LITE);mobidb-lite (MOBIDB_LITE)
Pav_sc0000877.1_g1480.1.br	663	diacylglycerol kinase gamma-like							IPR011205;IPR024553;IPR011205	FAMILY;DOMAIN;FAMILY	Uncharacterised conserved protein UCP015417, vWA;Domain of unknown function DUF2828;Uncharacterised conserved protein UCP015417, vWA	PIRSF015417 (PIRSF);PF11443 (PFAM);PTHR31373 (PANTHER)
Pav_sc0000877.1_g1490.1.mk	378	dCTP pyrophosphatase 1-like	1	GO:0016787	hydrolase activity	Molecular Function			IPR025984;noIPR;IPR025984;noIPR;noIPR;IPR025984;noIPR	FAMILY;FAMILY;FAMILY;FAMILY;FAMILY;FAMILY;FAMILY	dCTP pyrophosphatase 1;dCTP pyrophosphatase 1;dCTP pyrophosphatase 1;dCTP pyrophosphatase 1;dCTP pyrophosphatase 1;dCTP pyrophosphatase 1;dCTP pyrophosphatase 1	PIRSF029826 (PIRSF);G3DSA:1.10.287.1080 (GENE3D);PF12643 (PFAM);PTHR14552 (PANTHER);PTHR14552:SF16 (PANTHER);cd11537 (CDD);SSF101386 (SUPERFAMILY)	GO:0047429/GO:0009143;GO:0047429/GO:0009143;GO:0047429/GO:0009143	nucleoside-triphosphate diphosphatase activity/nucleoside triphosphate catabolic process;nucleoside-triphosphate diphosphatase activity/nucleoside triphosphate catabolic process;nucleoside-triphosphate diphosphatase activity/nucleoside triphosphate catabolic process	Molecular Function/Biological Process;Molecular Function/Biological Process;Molecular Function/Biological Process
Pav_sc0000877.1_g1500.1.mk	2394	uncharacterized protein LOC110762344							IPR008581;noIPR;noIPR;noIPR;noIPR	FAMILY;FAMILY;FAMILY;FAMILY;FAMILY	Protein of unknown function DUF863, plant;Protein of unknown function DUF863, plant;Protein of unknown function DUF863, plant;Protein of unknown function DUF863, plant;Protein of unknown function DUF863, plant	PF05904 (PFAM);mobidb-lite (MOBIDB_LITE);mobidb-lite (MOBIDB_LITE);PTHR33167 (PANTHER);PTHR33167:SF3 (PANTHER)
Pav_sc0000877.1_g1510.1.mk	1395	flavin-containing monooxygenase FMO GS-OX-like 9	4	GO:0004499;GO:0050660;GO:0050661;GO:0055114	N,N-dimethylaniline monooxygenase activity;flavin adenine dinucleotide binding;NADP binding;oxidation-reduction process	Molecular Function;Molecular Function;Molecular Function;Biological Process	EC:1.14.13.8;EC:1.14.13	Flavin-containing monooxygenase;Acting on paired donors, with incorporation or reduction of molecular oxygen. The oxygen incorporated need not be derived from O(2)	IPR000960;IPR036188;IPR036188;IPR020946;IPR000960;noIPR;noIPR;IPR036188;IPR036188	FAMILY;HOMOLOGOUS_SUPERFAMILY;HOMOLOGOUS_SUPERFAMILY;FAMILY;FAMILY;FAMILY;FAMILY;HOMOLOGOUS_SUPERFAMILY;HOMOLOGOUS_SUPERFAMILY	Flavin monooxygenase FMO;FAD/NAD(P)-binding domain superfamily;FAD/NAD(P)-binding domain superfamily;Flavin monooxygenase-like;Flavin monooxygenase FMO;Flavin monooxygenase FMO;Flavin monooxygenase FMO;FAD/NAD(P)-binding domain superfamily;FAD/NAD(P)-binding domain superfamily	PR00370 (PRINTS);G3DSA:3.50.50.60 (GENE3D);G3DSA:3.50.50.60 (GENE3D);PF00743 (PFAM);PIRSF000332 (PIRSF);PTHR23023 (PANTHER);PTHR23023:SF86 (PANTHER);SSF51905 (SUPERFAMILY);SSF51905 (SUPERFAMILY)	GO:0050661/GO:0055114/GO:0004499/GO:0050660;GO:0050660/GO:0004499/GO:0050661/GO:0055114;GO:0050661/GO:0055114/GO:0004499/GO:0050660	NADP binding/oxidation-reduction process/N,N-dimethylaniline monooxygenase activity/flavin adenine dinucleotide binding;flavin adenine dinucleotide binding/N,N-dimethylaniline monooxygenase activity/NADP binding/oxidation-reduction process;NADP binding/oxidation-reduction process/N,N-dimethylaniline monooxygenase activity/flavin adenine dinucleotide binding	Molecular Function/Biological Process/Molecular Function/Molecular Function;Molecular Function/Molecular Function/Molecular Function/Biological Process;Molecular Function/Biological Process/Molecular Function/Molecular Function
Pav_sc0000877.1_g1520.1.mk	252	---NA---
Pav_sc0000877.1_g1530.1.mk	1962	transcription factor PIF7-like isoform X2							IPR011598;IPR005516;IPR011598;IPR036638;noIPR;noIPR;noIPR;noIPR;noIPR;IPR011598;IPR011598;IPR036638	DOMAIN;DOMAIN;DOMAIN;HOMOLOGOUS_SUPERFAMILY;HOMOLOGOUS_SUPERFAMILY;HOMOLOGOUS_SUPERFAMILY;HOMOLOGOUS_SUPERFAMILY;HOMOLOGOUS_SUPERFAMILY;HOMOLOGOUS_SUPERFAMILY;DOMAIN;DOMAIN;HOMOLOGOUS_SUPERFAMILY	Myc-type, basic helix-loop-helix (bHLH) domain;Remorin, C-terminal;Myc-type, basic helix-loop-helix (bHLH) domain;Helix-loop-helix DNA-binding domain superfamily;Helix-loop-helix DNA-binding domain superfamily;Helix-loop-helix DNA-binding domain superfamily;Helix-loop-helix DNA-binding domain superfamily;Helix-loop-helix DNA-binding domain superfamily;Helix-loop-helix DNA-binding domain superfami…	SM00353 (SMART);PF03763 (PFAM);PF00010 (PFAM);G3DSA:4.10.280.10 (GENE3D);mobidb-lite (MOBIDB_LITE);mobidb-lite (MOBIDB_LITE);mobidb-lite (MOBIDB_LITE);PTHR12565 (PANTHER);PTHR12565:SF285 (PANTHER);PS50888 (PROSITE_PROFILES);cd00083 (CDD);SSF47459 (SUPERFAMILY)	GO:0046983;GO:0046983;GO:0046983;GO:0046983;GO:0046983;GO:0046983	protein dimerization activity;protein dimerization activity;protein dimerization activity;protein dimerization activity;protein dimerization activity;protein dimerization activity	Molecular Function;Molecular Function;Molecular Function;Molecular Function;Molecular Function;Molecular Function
Pav_sc0000877.1_g1540.1.mk	3591	DNA annealing helicase and endonuclease ZRANB3 isoform X1	3	GO:0003824;GO:0097159;GO:1901363	catalytic activity;organic cyclic compound binding;heterocyclic compound binding	Molecular Function;Molecular Function;Molecular Function			IPR001650;IPR014001;noIPR;IPR001650;IPR000330;IPR002711;IPR038718;noIPR;noIPR;noIPR;noIPR;IPR001650;IPR014001;IPR003615;noIPR;IPR001650;IPR027417;IPR027417	DOMAIN;DOMAIN;DOMAIN;DOMAIN;DOMAIN;DOMAIN;HOMOLOGOUS_SUPERFAMILY;HOMOLOGOUS_SUPERFAMILY;HOMOLOGOUS_SUPERFAMILY;HOMOLOGOUS_SUPERFAMILY;HOMOLOGOUS_SUPERFAMILY;DOMAIN;DOMAIN;DOMAIN;DOMAIN;DOMAIN;HOMOLOGOUS_SUPERFAMILY;HOMOLOGOUS_SUPERFAMILY	Helicase, C-terminal;Helicase superfamily 1/2, ATP-binding domain;Helicase superfamily 1/2, ATP-binding domain;Helicase, C-terminal;SNF2-related, N-terminal domain;HNH endonuclease;SNF2-like, N-terminal domain superfamily;SNF2-like, N-terminal domain superfamily;SNF2-like, N-terminal domain superfamily;SNF2-like, N-terminal domain superfamily;SNF2-like, N-terminal domain superfamily;Helicase, C-t…	SM00490 (SMART);SM00487 (SMART);G3DSA:3.40.50.300 (GENE3D);PF00271 (PFAM);PF00176 (PFAM);PF01844 (PFAM);G3DSA:3.40.50.10810 (GENE3D);mobidb-lite (MOBIDB_LITE);mobidb-lite (MOBIDB_LITE);PTHR10799 (PANTHER);PTHR10799:SF824 (PANTHER);PS51194 (PROSITE_PROFILES);PS51192 (PROSITE_PROFILES);cd00085 (CDD);cd00046 (CDD);cd00079 (CDD);SSF52540 (SUPERFAMILY);SSF52540 (SUPERFAMILY)	GO:0005524;GO:0004519/GO:0003676	ATP binding;endonuclease activity/nucleic acid binding	Molecular Function;Molecular Function/Molecular Function
Pav_sc0000877.1_g1550.1.mk	5016	S phase cyclin A-associated in the endoplasmic N-terminal							IPR032446;noIPR;noIPR;noIPR;noIPR;noIPR;noIPR;noIPR	DOMAIN;DOMAIN;DOMAIN;DOMAIN;DOMAIN;DOMAIN;DOMAIN;DOMAIN	S phase cyclin A-associated protein in the endoplasmic reticulum, N-terminal;S phase cyclin A-associated protein in the endoplasmic reticulum, N-terminal;S phase cyclin A-associated protein in the endoplasmic reticulum, N-terminal;S phase cyclin A-associated protein in the endoplasmic reticulum, N-terminal;S phase cyclin A-associated protein in the endoplasmic reticulum, N-terminal;S phase cyclin…	PF16501 (PFAM);mobidb-lite (MOBIDB_LITE);mobidb-lite (MOBIDB_LITE);mobidb-lite (MOBIDB_LITE);mobidb-lite (MOBIDB_LITE);mobidb-lite (MOBIDB_LITE);mobidb-lite (MOBIDB_LITE);mobidb-lite (MOBIDB_LITE)
Pav_sc0000877.1_g1560.1.br	855	PREDICTED: uncharacterized protein LOC103334710							IPR024553;IPR011205	DOMAIN;FAMILY	Domain of unknown function DUF2828;Uncharacterised conserved protein UCP015417, vWA	PF11443 (PFAM);PTHR31373 (PANTHER)
Pav_sc0000877.1_g1570.1.br	525	PREDICTED: uncharacterized protein LOC103334244							noIPR	null	null	mobidb-lite (MOBIDB_LITE)
Pav_sc0000877.1_g1580.1.br	777	SIEVE ELEMENT OCCLUSION B-like							noIPR	null	null	PTHR37610 (PANTHER)
Pav_sc0000877.1_g1590.1.mk	1884	heparanase 1	2	GO:0016020;GO:0016798	membrane;hydrolase activity, acting on glycosyl bonds	Cellular Component;Molecular Function			noIPR;IPR005199;IPR005199;noIPR;IPR017853	null;FAMILY;FAMILY;FAMILY;HOMOLOGOUS_SUPERFAMILY	null;Glycoside hydrolase, family 79;Glycoside hydrolase, family 79;Glycoside hydrolase, family 79;Glycoside hydrolase superfamily	G3DSA:3.20.20.80 (GENE3D);PF03662 (PFAM);PTHR14363 (PANTHER);PTHR14363:SF21 (PANTHER);SSF51445 (SUPERFAMILY)	GO:0016798/GO:0016020;GO:0016798/GO:0016020	hydrolase activity, acting on glycosyl bonds/membrane;hydrolase activity, acting on glycosyl bonds/membrane	Molecular Function/Cellular Component;Molecular Function/Cellular Component
Pav_sc0000877.1_g1600.1.mk	279	Complex 1 LYR							IPR008011;noIPR;noIPR	FAMILY;FAMILY;FAMILY	Complex 1 LYR protein;Complex 1 LYR protein;Complex 1 LYR protein	PF05347 (PFAM);PTHR13166:SF7 (PANTHER);PTHR13166 (PANTHER)
Pav_sc0000877.1_g1610.1.mk	846	SNAP25 homologous SNAP33-like	1	GO:0005886	plasma membrane	Cellular Component			IPR000727;noIPR;noIPR;noIPR;noIPR;noIPR;noIPR;IPR000727;noIPR;noIPR;noIPR;noIPR	DOMAIN;DOMAIN;DOMAIN;DOMAIN;DOMAIN;DOMAIN;DOMAIN;DOMAIN;DOMAIN;DOMAIN;DOMAIN;DOMAIN	Target SNARE coiled-coil homology domain;Target SNARE coiled-coil homology domain;Target SNARE coiled-coil homology domain;Target SNARE coiled-coil homology domain;Target SNARE coiled-coil homology domain;Target SNARE coiled-coil homology domain;Target SNARE coiled-coil homology domain;Target SNARE coiled-coil homology domain;Target SNARE coiled-coil homology domain;Target SNARE coiled-coil homol…	SM00397 (SMART);G3DSA:1.20.5.110 (GENE3D);G3DSA:1.20.5.110 (GENE3D);mobidb-lite (MOBIDB_LITE);mobidb-lite (MOBIDB_LITE);PTHR19305:SF7 (PANTHER);PTHR19305 (PANTHER);PS50192 (PROSITE_PROFILES);cd15841 (CDD);cd15861 (CDD);SSF58038 (SUPERFAMILY);SSF58038 (SUPERFAMILY)
Pav_sc0000877.1_g1630.1.br	351	L10-interacting MYB domain-containing -like							noIPR;noIPR	null;null	null;null	PTHR31704:SF36 (PANTHER);PTHR31704 (PANTHER)
Pav_sc0000877.1_g1640.1.br	1656	zinc finger MYM-type 1-like							IPR025398;noIPR;noIPR;IPR012337	DOMAIN;DOMAIN;DOMAIN;HOMOLOGOUS_SUPERFAMILY	Domain of unknown function DUF4371;Domain of unknown function DUF4371;Domain of unknown function DUF4371;Ribonuclease H-like superfamily	PF14291 (PFAM);PTHR11697:SF191 (PANTHER);PTHR11697 (PANTHER);SSF53098 (SUPERFAMILY)
Pav_sc0000877.1_g1650.1.mk	1329	zinc finger RNA-binding							IPR013087;IPR003604;noIPR;noIPR;noIPR;noIPR;IPR036236;IPR036236;IPR036236;IPR036236	DOMAIN;DOMAIN;DOMAIN;DOMAIN;DOMAIN;DOMAIN;HOMOLOGOUS_SUPERFAMILY;HOMOLOGOUS_SUPERFAMILY;HOMOLOGOUS_SUPERFAMILY;HOMOLOGOUS_SUPERFAMILY	Zinc finger C2H2-type;Matrin/U1-C-like, C2H2-type zinc finger;Matrin/U1-C-like, C2H2-type zinc finger;Matrin/U1-C-like, C2H2-type zinc finger;Matrin/U1-C-like, C2H2-type zinc finger;Matrin/U1-C-like, C2H2-type zinc finger;Zinc finger C2H2 superfamily;Zinc finger C2H2 superfamily;Zinc finger C2H2 superfamily;Zinc finger C2H2 superfamily	SM00355 (SMART);SM00451 (SMART);PF12874 (PFAM);G3DSA:3.30.160.60 (GENE3D);PTHR23067:SF70 (PANTHER);PTHR23067 (PANTHER);SSF57667 (SUPERFAMILY);SSF57667 (SUPERFAMILY);SSF57667 (SUPERFAMILY);SSF57667 (SUPERFAMILY)	GO:0003676;GO:0003676/GO:0008270	nucleic acid binding;nucleic acid binding/zinc ion binding	Molecular Function;Molecular Function/Molecular Function
Pav_sc0000877.1_g1660.1.mk	1620	zinc finger ZAT4-like	1	GO:0046872	metal ion binding	Molecular Function			IPR013087;noIPR;noIPR;noIPR;noIPR;noIPR;IPR013087;IPR036236;IPR036236	DOMAIN;DOMAIN;DOMAIN;DOMAIN;DOMAIN;DOMAIN;DOMAIN;HOMOLOGOUS_SUPERFAMILY;HOMOLOGOUS_SUPERFAMILY	Zinc finger C2H2-type;Zinc finger C2H2-type;Zinc finger C2H2-type;Zinc finger C2H2-type;Zinc finger C2H2-type;Zinc finger C2H2-type;Zinc finger C2H2-type;Zinc finger C2H2 superfamily;Zinc finger C2H2 superfamily	SM00355 (SMART);PF13912 (PFAM);mobidb-lite (MOBIDB_LITE);mobidb-lite (MOBIDB_LITE);PTHR26374:SF216 (PANTHER);PTHR26374 (PANTHER);PS50157 (PROSITE_PROFILES);SSF57667 (SUPERFAMILY);SSF57667 (SUPERFAMILY)	GO:0003676;GO:0003676	nucleic acid binding;nucleic acid binding	Molecular Function;Molecular Function
Pav_sc0000877.1_g1670.1.mk	1575	Octamer-binding transcription factor	1	GO:0003677	DNA binding	Molecular Function			noIPR;noIPR;noIPR;IPR001005	null;null;null;DOMAIN	null;null;null;SANT/Myb domain	mobidb-lite (MOBIDB_LITE);PTHR22970 (PANTHER);PTHR22970:SF41 (PANTHER);cd00167 (CDD)
Pav_sc0000877.1_g1690.1.mk	693	plant intracellular Ras-group-related LRR 7							noIPR;IPR003591;IPR032675;IPR001611;noIPR;noIPR;IPR001611;IPR001611;IPR001611;IPR001611;IPR001611;IPR001611;noIPR	null;REPEAT;HOMOLOGOUS_SUPERFAMILY;REPEAT;REPEAT;REPEAT;REPEAT;REPEAT;REPEAT;REPEAT;REPEAT;REPEAT;REPEAT	null;Leucine-rich repeat, typical subtype;Leucine-rich repeat domain superfamily;Leucine-rich repeat;Leucine-rich repeat;Leucine-rich repeat;Leucine-rich repeat;Leucine-rich repeat;Leucine-rich repeat;Leucine-rich repeat;Leucine-rich repeat;Leucine-rich repeat;Leucine-rich repeat	SM00364 (SMART);SM00369 (SMART);G3DSA:3.80.10.10 (GENE3D);PF13855 (PFAM);PTHR45289:SF1 (PANTHER);PTHR45289 (PANTHER);PS51450 (PROSITE_PROFILES);PS51450 (PROSITE_PROFILES);PS51450 (PROSITE_PROFILES);PS51450 (PROSITE_PROFILES);PS51450 (PROSITE_PROFILES);PS51450 (PROSITE_PROFILES);SSF52058 (SUPERFAMILY)	GO:0005515;GO:0005515;GO:0005515;GO:0005515;GO:0005515;GO:0005515;GO:0005515	protein binding;protein binding;protein binding;protein binding;protein binding;protein binding;protein binding	Molecular Function;Molecular Function;Molecular Function;Molecular Function;Molecular Function;Molecular Function;Molecular Function
Pav_sc0000877.1_g1700.1.br	339	---NA---
Pav_sc0000877.1_g1710.1.mk	1500	pre-mRNA-splicing factor ATP-dependent RNA helicase DEAH1							IPR011709;noIPR;noIPR;noIPR;noIPR;noIPR;noIPR;noIPR;noIPR;noIPR;IPR027417	DOMAIN;DOMAIN;DOMAIN;DOMAIN;DOMAIN;DOMAIN;DOMAIN;DOMAIN;DOMAIN;DOMAIN;HOMOLOGOUS_SUPERFAMILY	Domain of unknown function DUF1605;Domain of unknown function DUF1605;Domain of unknown function DUF1605;Domain of unknown function DUF1605;Domain of unknown function DUF1605;Domain of unknown function DUF1605;Domain of unknown function DUF1605;Domain of unknown function DUF1605;Domain of unknown function DUF1605;Domain of unknown function DUF1605;P-loop containing nucleoside triphosphate hydrola…	PF07717 (PFAM);G3DSA:3.40.50.300 (GENE3D);mobidb-lite (MOBIDB_LITE);PTHR18934:SF117 (PANTHER);PTHR18934:SF117 (PANTHER);PTHR18934 (PANTHER);PTHR18934 (PANTHER);PTHR18934 (PANTHER);PTHR18934:SF117 (PANTHER);cd00046 (CDD);SSF52540 (SUPERFAMILY)
Pav_sc0000877.1_g1720.1.br	339	---NA---
Pav_sc0000877.1_g1730.1.mk	429	CST complex subunit TEN1-like	2	GO:0003697;GO:1990879	single-stranded DNA binding;CST complex	Molecular Function;Cellular Component			IPR029146;noIPR;noIPR	FAMILY;FAMILY;FAMILY	CST complex subunit Ten1, animal and plant type;CST complex subunit Ten1, animal and plant type;CST complex subunit Ten1, animal and plant type	PF15490 (PFAM);G3DSA:2.40.50.140 (GENE3D);PTHR33905 (PANTHER)	GO:0003697/GO:1990879	single-stranded DNA binding/CST complex	Molecular Function/Cellular Component
Pav_sc0000877.1_g1740.1.mk	372	hypothetical protein PRUPE_4G240400
Pav_sc0000877.1_g1750.1.br	315	Coatomer beta subunit							noIPR	null	null	mobidb-lite (MOBIDB_LITE)
Pav_sc0000877.1_g1760.1.mk	2091	serine threonine- phosphatase 7-like							IPR029052;IPR004843;IPR019557;noIPR;noIPR;noIPR;noIPR;noIPR	HOMOLOGOUS_SUPERFAMILY;DOMAIN;DOMAIN;DOMAIN;DOMAIN;DOMAIN;DOMAIN;DOMAIN	Metallo-dependent phosphatase-like;Calcineurin-like phosphoesterase domain, ApaH type;Aminotransferase-like, plant mobile domain;Aminotransferase-like, plant mobile domain;Aminotransferase-like, plant mobile domain;Aminotransferase-like, plant mobile domain;Aminotransferase-like, plant mobile domain;Aminotransferase-like, plant mobile domain	G3DSA:3.60.21.10 (GENE3D);PF00149 (PFAM);PF10536 (PFAM);PTHR11668:SF241 (PANTHER);PTHR11668 (PANTHER);PTHR11668 (PANTHER);PTHR11668:SF241 (PANTHER);SSF56300 (SUPERFAMILY)	GO:0016787	hydrolase activity	Molecular Function
Pav_sc0000877.1_g1770.1.mk	1443	UDP-glucose 6-dehydrogenase 5	3	GO:0003979;GO:0051287;GO:0055114	UDP-glucose 6-dehydrogenase activity;NAD binding;oxidation-reduction process	Molecular Function;Molecular Function;Biological Process	EC:1.1.1.22	UDP-glucose 6-dehydrogenase	IPR014027;IPR028356;noIPR;noIPR;IPR017476;IPR001732;noIPR;IPR014026;IPR017476;IPR014027;noIPR;noIPR;IPR036220;IPR008927;IPR036291	DOMAIN;FAMILY;FAMILY;FAMILY;FAMILY;DOMAIN;DOMAIN;DOMAIN;FAMILY;DOMAIN;DOMAIN;DOMAIN;HOMOLOGOUS_SUPERFAMILY;HOMOLOGOUS_SUPERFAMILY;HOMOLOGOUS_SUPERFAMILY	UDP-glucose/GDP-mannose dehydrogenase, C-terminal;UDP-glucose 6-dehydrogenase, eukaryotic type;UDP-glucose 6-dehydrogenase, eukaryotic type;UDP-glucose 6-dehydrogenase, eukaryotic type;UDP-glucose/GDP-mannose dehydrogenase;UDP-glucose/GDP-mannose dehydrogenase, N-terminal;UDP-glucose/GDP-mannose dehydrogenase, N-terminal;UDP-glucose/GDP-mannose dehydrogenase, dimerisation;UDP-glucose/GDP-mannose …	SM00984 (SMART);PIRSF500133 (PIRSF);G3DSA:1.20.5.100 (GENE3D);G3DSA:3.40.50.720 (GENE3D);TIGR03026 (TIGRFAM);PF03721 (PFAM);G3DSA:3.40.50.720 (GENE3D);PF00984 (PFAM);PIRSF000124 (PIRSF);PF03720 (PFAM);PTHR11374:SF30 (PANTHER);PTHR11374 (PANTHER);SSF52413 (SUPERFAMILY);SSF48179 (SUPERFAMILY);SSF51735 (SUPERFAMILY)	GO:0016616/GO:0055114/GO:0051287;GO:0003979;GO:0055114/GO:0016616;GO:0055114/GO:0051287/GO:0016616;GO:0016616/GO:0051287/GO:0055114;GO:0055114/GO:0016616;GO:0016616/GO:0055114/GO:0051287;GO:0055114	oxidoreductase activity, acting on the CH-OH group of donors, NAD or NADP as acceptor/oxidation-reduction process/NAD binding;UDP-glucose 6-dehydrogenase activity;oxidation-reduction process/oxidoreductase activity, acting on the CH-OH group of donors, NAD or NADP as acceptor;oxidation-reduction process/NAD binding/oxidoreductase activity, acting on the CH-OH group of donors, NAD or NADP as accep…	Molecular Function/Biological Process/Molecular Function;Molecular Function;Biological Process/Molecular Function;Biological Process/Molecular Function/Molecular Function;Molecular Function/Molecular Function/Biological Process;Biological Process/Molecular Function;Molecular Function/Biological Process/Molecular Function;Biological Process
Pav_sc0000877.1_g1780.1.mk	216	---NA---
Pav_sc0000877.1_g1790.1.mk	168	diacylglycerol kinase 1							noIPR;IPR037607	null;FAMILY	null;Diacylglycerol kinase	PTHR11255:SF54 (PANTHER);PTHR11255 (PANTHER)	GO:0004143/GO:0007165	diacylglycerol kinase activity/signal transduction	Molecular Function/Biological Process
Pav_sc0000877.1_g1800.1.br	498	diacylglycerol kinase 1							noIPR;IPR037607;IPR037607;noIPR	null;FAMILY;FAMILY;FAMILY	null;Diacylglycerol kinase;Diacylglycerol kinase;Diacylglycerol kinase	mobidb-lite (MOBIDB_LITE);PTHR11255 (PANTHER);PTHR11255 (PANTHER);PTHR11255:SF54 (PANTHER)	GO:0004143/GO:0007165;GO:0004143/GO:0007165	diacylglycerol kinase activity/signal transduction;diacylglycerol kinase activity/signal transduction	Molecular Function/Biological Process;Molecular Function/Biological Process
Pav_sc0000877.1_g1810.1.br	717	ribonuclease H-like reverse transcriptase zinc-binding domain-containing
Pav_sc0000877.1_g1820.1.mk	459	diacylglycerol kinase 1	3	GO:0004143;GO:0007205;GO:0016310	diacylglycerol kinase activity;protein kinase C-activating G protein-coupled receptor signaling pathway;phosphorylation	Molecular Function;Biological Process;Biological Process	EC:2.7.1.107	Diacylglycerol kinase (ATP)	IPR000756;noIPR;IPR000756;IPR037607;noIPR;IPR016064	DOMAIN;DOMAIN;DOMAIN;FAMILY;FAMILY;HOMOLOGOUS_SUPERFAMILY	Diacylglycerol kinase, accessory domain;Diacylglycerol kinase, accessory domain;Diacylglycerol kinase, accessory domain;Diacylglycerol kinase;Diacylglycerol kinase;NAD kinase/diacylglycerol kinase-like domain superfamily	SM00045 (SMART);G3DSA:2.60.200.40 (GENE3D);PF00609 (PFAM);PTHR11255 (PANTHER);PTHR11255:SF54 (PANTHER);SSF111331 (SUPERFAMILY)	GO:0004143/GO:0007205;GO:0004143/GO:0007205;GO:0004143/GO:0007165	diacylglycerol kinase activity/protein kinase C-activating G protein-coupled receptor signaling pathway;diacylglycerol kinase activity/protein kinase C-activating G protein-coupled receptor signaling pathway;diacylglycerol kinase activity/signal transduction	Molecular Function/Biological Process;Molecular Function/Biological Process;Molecular Function/Biological Process
Pav_sc0000877.1_g1830.1.mk	357	40S ribosomal S19-3	6	GO:0000028;GO:0003735;GO:0005634;GO:0005773;GO:0006412;GO:0022627	ribosomal small subunit assembly;structural constituent of ribosome;nucleus;vacuole;translation;cytosolic small ribosomal subunit	Biological Process;Molecular Function;Cellular Component;Cellular Component;Biological Process;Cellular Component			IPR001266;IPR038111;IPR001266;IPR001266;noIPR;IPR001266;IPR036390	FAMILY;HOMOLOGOUS_SUPERFAMILY;FAMILY;FAMILY;FAMILY;FAMILY;HOMOLOGOUS_SUPERFAMILY	Ribosomal protein S19e;Ribosomal protein S19e domain superfamily;Ribosomal protein S19e;Ribosomal protein S19e;Ribosomal protein S19e;Ribosomal protein S19e;Winged helix DNA-binding domain superfamily	SM01413 (SMART);G3DSA:1.10.10.2700 (GENE3D);PF01090 (PFAM);PTHR11710 (PANTHER);PTHR11710:SF8 (PANTHER);PD003854 (PRODOM);SSF46785 (SUPERFAMILY)	GO:0006412/GO:0005840/GO:0003735;GO:0006412/GO:0005840/GO:0003735;GO:0006412/GO:0005840/GO:0003735;GO:0006412/GO:0005840/GO:0003735	translation/ribosome/structural constituent of ribosome;translation/ribosome/structural constituent of ribosome;translation/ribosome/structural constituent of ribosome;translation/ribosome/structural constituent of ribosome	Biological Process/Cellular Component/Molecular Function;Biological Process/Cellular Component/Molecular Function;Biological Process/Cellular Component/Molecular Function;Biological Process/Cellular Component/Molecular Function
Pav_sc0000877.1_g1840.1.mk	459	NAC transcription factor 29-like							IPR003441;IPR036093;noIPR;noIPR;IPR003441;IPR036093	DOMAIN;HOMOLOGOUS_SUPERFAMILY;HOMOLOGOUS_SUPERFAMILY;HOMOLOGOUS_SUPERFAMILY;DOMAIN;HOMOLOGOUS_SUPERFAMILY	NAC domain;NAC domain superfamily;NAC domain superfamily;NAC domain superfamily;NAC domain;NAC domain superfamily	PF02365 (PFAM);G3DSA:3.30.310.150 (GENE3D);PTHR31989 (PANTHER);PTHR31989:SF36 (PANTHER);PS51005 (PROSITE_PROFILES);SSF101941 (SUPERFAMILY)	GO:0006355/GO:0003677;GO:0003677/GO:0006355;GO:0006355/GO:0003677;GO:0003677/GO:0006355	regulation of transcription, DNA-templated/DNA binding;DNA binding/regulation of transcription, DNA-templated;regulation of transcription, DNA-templated/DNA binding;DNA binding/regulation of transcription, DNA-templated	Biological Process/Molecular Function;Molecular Function/Biological Process;Biological Process/Molecular Function;Molecular Function/Biological Process
Pav_sc0000877.1_g1850.1.mk	1059	UDP-glycosyltransferase 83A1-like	5	GO:0009813;GO:0043231;GO:0052696;GO:0080043;GO:0080044	flavonoid biosynthetic process;intracellular membrane-bounded organelle;flavonoid glucuronidation;quercetin 3-O-glucosyltransferase activity;quercetin 7-O-glucosyltransferase activity	Biological Process;Cellular Component;Biological Process;Molecular Function;Molecular Function			IPR002213;noIPR;noIPR;noIPR;noIPR;noIPR;noIPR	FAMILY;FAMILY;FAMILY;FAMILY;FAMILY;FAMILY;FAMILY	UDP-glucuronosyl/UDP-glucosyltransferase;UDP-glucuronosyl/UDP-glucosyltransferase;UDP-glucuronosyl/UDP-glucosyltransferase;UDP-glucuronosyl/UDP-glucosyltransferase;UDP-glucuronosyl/UDP-glucosyltransferase;UDP-glucuronosyl/UDP-glucosyltransferase;UDP-glucuronosyl/UDP-glucosyltransferase	PF00201 (PFAM);G3DSA:3.40.50.2000 (GENE3D);G3DSA:3.40.50.2000 (GENE3D);PTHR11926:SF162 (PANTHER);PTHR11926 (PANTHER);PTHR11926:SF162 (PANTHER);SSF53756 (SUPERFAMILY)	GO:0008152/GO:0016758	metabolic process/transferase activity, transferring hexosyl groups	Biological Process/Molecular Function
Pav_sc0000877.1_g1860.1.mk	567	Asterix	1	GO:0016021	integral component of membrane	Cellular Component			IPR005351;IPR005351;IPR005351	FAMILY;FAMILY;FAMILY	Uncharacterised protein family UPF0139;Uncharacterised protein family UPF0139;Uncharacterised protein family UPF0139	PF03669 (PFAM);PTHR13193 (PANTHER);PD073147 (PRODOM)
Pav_sc0000877.1_g1870.1.mk	5574	uncharacterized protein LOC110762303 isoform X1							noIPR;noIPR;noIPR;noIPR;noIPR;noIPR;noIPR;noIPR;noIPR;noIPR;noIPR;noIPR;noIPR;noIPR	null;null;null;null;null;null;null;null;null;null;null;null;null;null	null;null;null;null;null;null;null;null;null;null;null;null;null;null	mobidb-lite (MOBIDB_LITE);mobidb-lite (MOBIDB_LITE);mobidb-lite (MOBIDB_LITE);mobidb-lite (MOBIDB_LITE);mobidb-lite (MOBIDB_LITE);mobidb-lite (MOBIDB_LITE);mobidb-lite (MOBIDB_LITE);mobidb-lite (MOBIDB_LITE);mobidb-lite (MOBIDB_LITE);mobidb-lite (MOBIDB_LITE);mobidb-lite (MOBIDB_LITE);mobidb-lite (MOBIDB_LITE);PTHR31267 (PANTHER);PTHR31267:SF2 (PANTHER)
Pav_sc0000877.1_g1880.1.br	219	uncharacterized protein LOC18775730							noIPR	null	null	mobidb-lite (MOBIDB_LITE)
Pav_sc0000877.1_g1890.1.br	375	---NA---
Pav_sc0000877.1_g1900.1.br	1239	flavonoid 3 -monooxygenase	5	GO:0005506;GO:0016021;GO:0016711;GO:0020037;GO:0055114	iron ion binding;integral component of membrane;flavonoid 3'-monooxygenase activity;heme binding;oxidation-reduction process	Molecular Function;Cellular Component;Molecular Function;Molecular Function;Biological Process	EC:1.14.13;EC:1.14.13.21	Acting on paired donors, with incorporation or reduction of molecular oxygen. The oxygen incorporated need not be derived from O(2);Flavonoid 3'-monooxygenase	IPR001128;IPR002401;IPR001128;IPR036396;noIPR;noIPR;IPR036396	FAMILY;FAMILY;FAMILY;HOMOLOGOUS_SUPERFAMILY;HOMOLOGOUS_SUPERFAMILY;HOMOLOGOUS_SUPERFAMILY;HOMOLOGOUS_SUPERFAMILY	Cytochrome P450;Cytochrome P450, E-class, group I;Cytochrome P450;Cytochrome P450 superfamily;Cytochrome P450 superfamily;Cytochrome P450 superfamily;Cytochrome P450 superfamily	PR00385 (PRINTS);PR00463 (PRINTS);PF00067 (PFAM);G3DSA:1.10.630.10 (GENE3D);PTHR24298:SF104 (PANTHER);PTHR24298 (PANTHER);SSF48264 (SUPERFAMILY)	GO:0055114/GO:0005506/GO:0020037/GO:0016705;GO:0020037/GO:0016705/GO:0055114/GO:0005506;GO:0055114/GO:0005506/GO:0020037/GO:0016705;GO:0020037/GO:0016705/GO:0055114/GO:0005506;GO:0020037/GO:0016705/GO:0055114/GO:0005506	oxidation-reduction process/iron ion binding/heme binding/oxidoreductase activity, acting on paired donors, with incorporation or reduction of molecular oxygen;heme binding/oxidoreductase activity, acting on paired donors, with incorporation or reduction of molecular oxygen/oxidation-reduction process/iron ion binding;oxidation-reduction process/iron ion binding/heme binding/oxidoreductase activi…	Biological Process/Molecular Function/Molecular Function/Molecular Function;Molecular Function/Molecular Function/Biological Process/Molecular Function;Biological Process/Molecular Function/Molecular Function/Molecular Function;Molecular Function/Molecular Function/Biological Process/Molecular Function;Molecular Function/Molecular Function/Biological Process/Molecular Function
Pav_sc0000877.1_g1910.1.mk	2085	chaperone 1	8	GO:0005524;GO:0009408;GO:0009570;GO:0009941;GO:0016021;GO:0019538;GO:0043335;GO:0045727	ATP binding;response to heat;chloroplast stroma;chloroplast envelope;integral component of membrane;protein metabolic process;protein unfolding;positive regulation of translation	Molecular Function;Biological Process;Cellular Component;Cellular Component;Cellular Component;Biological Process;Biological Process;Biological Process			IPR001270;IPR019489;IPR003593;noIPR;noIPR;noIPR;IPR003959;noIPR;IPR004176;IPR019489;noIPR;noIPR;noIPR;noIPR;noIPR;noIPR;noIPR;IPR027417;IPR027417;IPR027417	FAMILY;DOMAIN;DOMAIN;DOMAIN;DOMAIN;DOMAIN;DOMAIN;DOMAIN;DOMAIN;DOMAIN;DOMAIN;DOMAIN;DOMAIN;DOMAIN;DOMAIN;DOMAIN;DOMAIN;HOMOLOGOUS_SUPERFAMILY;HOMOLOGOUS_SUPERFAMILY;HOMOLOGOUS_SUPERFAMILY	ClpA/B family;Clp ATPase, C-terminal;AAA+ ATPase domain;AAA+ ATPase domain;AAA+ ATPase domain;AAA+ ATPase domain;ATPase, AAA-type, core;ATPase, AAA-type, core;Clp, N-terminal;Clp ATPase, C-terminal;Clp ATPase, C-terminal;Clp ATPase, C-terminal;Clp ATPase, C-terminal;Clp ATPase, C-terminal;Clp ATPase, C-terminal;Clp ATPase, C-terminal;Clp ATPase, C-terminal;P-loop containing nucleoside triphosphat…	PR00300 (PRINTS);SM01086 (SMART);SM00382 (SMART);G3DSA:3.40.50.300 (GENE3D);G3DSA:1.10.8.60 (GENE3D);G3DSA:3.40.50.300 (GENE3D);PF07724 (PFAM);G3DSA:3.40.50.300 (GENE3D);PF02861 (PFAM);PF10431 (PFAM);G3DSA:3.40.50.300 (GENE3D);PTHR11638 (PANTHER);PTHR11638:SF146 (PANTHER);PTHR11638:SF146 (PANTHER);PTHR11638 (PANTHER);cd00009 (CDD);cd00009 (CDD);SSF52540 (SUPERFAMILY);SSF52540 (SUPERFAMILY);SSF525…	GO:0005524;GO:0005524	ATP binding;ATP binding	Molecular Function;Molecular Function
Pav_sc0000878.1_g010.1.br	366	---NA---
Pav_sc0000878.1_g020.1.br	411	F-box At1g67623							noIPR	null	null	PTHR33784 (PANTHER)
Pav_sc0000878.1_g040.1.br	1296	disease resistance RPP13 4							noIPR;IPR002182;IPR027417	null;DOMAIN;HOMOLOGOUS_SUPERFAMILY	null;NB-ARC;P-loop containing nucleoside triphosphate hydrolase	G3DSA:3.40.50.300 (GENE3D);PF00931 (PFAM);SSF52540 (SUPERFAMILY)	GO:0043531	ADP binding	Molecular Function
Pav_sc0000878.1_g060.1.br	480	hypothetical protein PRUPE_8G155400
Pav_sc0000878.1_g070.1.mk	1551	disease resistance RPP13 4							IPR032675;IPR002182;noIPR;noIPR	HOMOLOGOUS_SUPERFAMILY;DOMAIN;DOMAIN;DOMAIN	Leucine-rich repeat domain superfamily;NB-ARC;NB-ARC;NB-ARC	G3DSA:3.80.10.10 (GENE3D);PF00931 (PFAM);PTHR45038 (PANTHER);SSF52058 (SUPERFAMILY)	GO:0043531	ADP binding	Molecular Function
Pav_sc0000878.1_g080.1.br	294	disease resistance RPP13 4							noIPR	null	null	PTHR45038 (PANTHER)
Pav_sc0000878.1_g090.1.mk	1047	uncharacterized protein LOC110762418							IPR025315;IPR007658;noIPR;noIPR;noIPR;noIPR	DOMAIN;FAMILY;FAMILY;FAMILY;FAMILY;FAMILY	Domain of unknown function DUF4220;Protein of unknown function DUF594;Protein of unknown function DUF594;Protein of unknown function DUF594;Protein of unknown function DUF594;Protein of unknown function DUF594	PF13968 (PFAM);PF04578 (PFAM);PTHR31325 (PANTHER);PTHR31325:SF78 (PANTHER);PTHR31325 (PANTHER);PTHR31325:SF78 (PANTHER)
Pav_sc0000880.1_g010.1.br	966	F-box SKIP19-like							IPR006553;IPR001810;IPR001611;IPR032675;noIPR;noIPR;noIPR;IPR001810;noIPR	REPEAT;DOMAIN;REPEAT;HOMOLOGOUS_SUPERFAMILY;HOMOLOGOUS_SUPERFAMILY;HOMOLOGOUS_SUPERFAMILY;HOMOLOGOUS_SUPERFAMILY;DOMAIN;DOMAIN	Leucine-rich repeat, cysteine-containing subtype;F-box domain;Leucine-rich repeat;Leucine-rich repeat domain superfamily;Leucine-rich repeat domain superfamily;Leucine-rich repeat domain superfamily;Leucine-rich repeat domain superfamily;F-box domain;F-box domain	SM00367 (SMART);PF12937 (PFAM);PF13516 (PFAM);G3DSA:3.80.10.10 (GENE3D);mobidb-lite (MOBIDB_LITE);PTHR44078:SF5 (PANTHER);PTHR44078 (PANTHER);PS50181 (PROSITE_PROFILES);SSF52047 (SUPERFAMILY)	GO:0005515;GO:0005515;GO:0005515	protein binding;protein binding;protein binding	Molecular Function;Molecular Function;Molecular Function
Pav_sc0000881.1_g010.1.br	210	PREDICTED: uncharacterized protein LOC103328625							noIPR	null	null	mobidb-lite (MOBIDB_LITE)
Pav_sc0000881.1_g040.1.br	1059	Ptta En plant							IPR004252;noIPR;noIPR	FAMILY;FAMILY;FAMILY	Probable transposase, Ptta/En/Spm, plant;Probable transposase, Ptta/En/Spm, plant;Probable transposase, Ptta/En/Spm, plant	PF03004 (PFAM);PTHR33018:SF11 (PANTHER);PTHR33018 (PANTHER)
Pav_sc0000881.1_g050.1.br	477	---NA---
Pav_sc0000881.1_g060.1.br	291	disease resistance RPP13 4
Pav_sc0000881.1_g080.1.br	1005	retrotransposon gag domain-containing							noIPR	null	null	mobidb-lite (MOBIDB_LITE)
Pav_sc0000881.1_g090.1.br	861	probable O-methyltransferase 3							noIPR;noIPR	null;null	null;null	mobidb-lite (MOBIDB_LITE);mobidb-lite (MOBIDB_LITE)
Pav_sc0000882.1_g010.1.mk	1296	pentatricopeptide repeat-containing At1g76280 isoform X2							IPR002885;IPR002885;IPR011990;IPR011990;IPR002885;IPR002885;noIPR;noIPR;IPR002885;IPR002885;IPR002885;IPR002885;IPR002885;IPR002885;IPR002885	REPEAT;REPEAT;HOMOLOGOUS_SUPERFAMILY;HOMOLOGOUS_SUPERFAMILY;REPEAT;REPEAT;REPEAT;REPEAT;REPEAT;REPEAT;REPEAT;REPEAT;REPEAT;REPEAT;REPEAT	Pentatricopeptide repeat;Pentatricopeptide repeat;Tetratricopeptide-like helical domain superfamily;Tetratricopeptide-like helical domain superfamily;Pentatricopeptide repeat;Pentatricopeptide repeat;Pentatricopeptide repeat;Pentatricopeptide repeat;Pentatricopeptide repeat;Pentatricopeptide repeat;Pentatricopeptide repeat;Pentatricopeptide repeat;Pentatricopeptide repeat;Pentatricopeptide repeat…	PF13041 (PFAM);PF13812 (PFAM);G3DSA:1.25.40.10 (GENE3D);G3DSA:1.25.40.10 (GENE3D);TIGR00756 (TIGRFAM);PF01535 (PFAM);PTHR24015:SF969 (PANTHER);PTHR24015 (PANTHER);PS51375 (PROSITE_PROFILES);PS51375 (PROSITE_PROFILES);PS51375 (PROSITE_PROFILES);PS51375 (PROSITE_PROFILES);PS51375 (PROSITE_PROFILES);PS51375 (PROSITE_PROFILES);PS51375 (PROSITE_PROFILES)	GO:0005515;GO:0005515	protein binding;protein binding	Molecular Function;Molecular Function
Pav_sc0000882.1_g020.1.br	2700	disease resistance RGA3							noIPR;IPR002182;IPR032675;IPR032675;noIPR;noIPR;noIPR;IPR001611;noIPR;noIPR;IPR027417	null;DOMAIN;HOMOLOGOUS_SUPERFAMILY;HOMOLOGOUS_SUPERFAMILY;HOMOLOGOUS_SUPERFAMILY;HOMOLOGOUS_SUPERFAMILY;HOMOLOGOUS_SUPERFAMILY;REPEAT;REPEAT;REPEAT;HOMOLOGOUS_SUPERFAMILY	null;NB-ARC;Leucine-rich repeat domain superfamily;Leucine-rich repeat domain superfamily;Leucine-rich repeat domain superfamily;Leucine-rich repeat domain superfamily;Leucine-rich repeat domain superfamily;Leucine-rich repeat;Leucine-rich repeat;Leucine-rich repeat;P-loop containing nucleoside triphosphate hydrolase	PR00364 (PRINTS);PF00931 (PFAM);G3DSA:3.80.10.10 (GENE3D);G3DSA:3.80.10.10 (GENE3D);G3DSA:3.40.50.300 (GENE3D);PTHR23155:SF875 (PANTHER);PTHR23155 (PANTHER);PS51450 (PROSITE_PROFILES);SSF52058 (SUPERFAMILY);SSF52047 (SUPERFAMILY);SSF52540 (SUPERFAMILY)	GO:0043531;GO:0005515	ADP binding;protein binding	Molecular Function;Molecular Function
Pav_sc0000882.1_g040.1.br	1653	FAR1-RELATED SEQUENCE 5-like							IPR004330;IPR018289;noIPR;noIPR;IPR031052	DOMAIN;DOMAIN;DOMAIN;DOMAIN;FAMILY	FAR1 DNA binding domain;MULE transposase domain;MULE transposase domain;MULE transposase domain;FHY3/FAR1 family	PF03101 (PFAM);PF10551 (PFAM);mobidb-lite (MOBIDB_LITE);PTHR31669:SF25 (PANTHER);PTHR31669 (PANTHER)	GO:0006355	regulation of transcription, DNA-templated	Biological Process
Pav_sc0000882.1_g050.1.br	444	---NA---							noIPR	null	null	mobidb-lite (MOBIDB_LITE)
Pav_sc0000882.1_g060.1.mk	714	pentatricopeptide repeat-containing At1g76280 isoform X1							noIPR;noIPR	null;null	null;null	PTHR24015 (PANTHER);PTHR24015:SF969 (PANTHER)
Pav_sc0000882.1_g090.1.br	3375	disease resistance RGA3							noIPR;IPR003591;noIPR;IPR001611;IPR002182;noIPR;IPR032675;IPR032675;noIPR;noIPR;IPR001611;IPR001611;IPR001611;IPR001611;IPR038005;noIPR;noIPR;IPR027417	null;REPEAT;REPEAT;REPEAT;DOMAIN;DOMAIN;HOMOLOGOUS_SUPERFAMILY;HOMOLOGOUS_SUPERFAMILY;HOMOLOGOUS_SUPERFAMILY;HOMOLOGOUS_SUPERFAMILY;REPEAT;REPEAT;REPEAT;REPEAT;DOMAIN;DOMAIN;DOMAIN;HOMOLOGOUS_SUPERFAMILY	null;Leucine-rich repeat, typical subtype;Leucine-rich repeat, typical subtype;Leucine-rich repeat;NB-ARC;NB-ARC;Leucine-rich repeat domain superfamily;Leucine-rich repeat domain superfamily;Leucine-rich repeat domain superfamily;Leucine-rich repeat domain superfamily;Leucine-rich repeat;Leucine-rich repeat;Leucine-rich repeat;Leucine-rich repeat;Virus X resistance protein-like, coiled-coil domai…	PR00364 (PRINTS);SM00369 (SMART);G3DSA:1.10.8.430 (GENE3D);PF13855 (PFAM);PF00931 (PFAM);G3DSA:3.40.50.300 (GENE3D);G3DSA:3.80.10.10 (GENE3D);G3DSA:3.80.10.10 (GENE3D);PTHR23155 (PANTHER);PTHR23155:SF875 (PANTHER);PS51450 (PROSITE_PROFILES);PS51450 (PROSITE_PROFILES);PS51450 (PROSITE_PROFILES);PS51450 (PROSITE_PROFILES);cd14798 (CDD);SSF52058 (SUPERFAMILY);SSF52047 (SUPERFAMILY);SSF52540 (SUPERFA…	GO:0005515;GO:0043531;GO:0005515;GO:0005515;GO:0005515;GO:0005515	protein binding;ADP binding;protein binding;protein binding;protein binding;protein binding	Molecular Function;Molecular Function;Molecular Function;Molecular Function;Molecular Function;Molecular Function
Pav_sc0000882.1_g110.1.mk	447	pentatricopeptide repeat-containing At1g76280-like							IPR011990;noIPR;noIPR	HOMOLOGOUS_SUPERFAMILY;HOMOLOGOUS_SUPERFAMILY;HOMOLOGOUS_SUPERFAMILY	Tetratricopeptide-like helical domain superfamily;Tetratricopeptide-like helical domain superfamily;Tetratricopeptide-like helical domain superfamily	G3DSA:1.25.40.10 (GENE3D);PTHR24015:SF969 (PANTHER);PTHR24015 (PANTHER)	GO:0005515	protein binding	Molecular Function
Pav_sc0000882.1_g120.1.br	3480	disease resistance RGA3							noIPR;IPR032675;noIPR;IPR002182;IPR001611;IPR032675;IPR032675;noIPR;noIPR;IPR038005;IPR027417;noIPR;noIPR	null;HOMOLOGOUS_SUPERFAMILY;HOMOLOGOUS_SUPERFAMILY;DOMAIN;REPEAT;HOMOLOGOUS_SUPERFAMILY;HOMOLOGOUS_SUPERFAMILY;HOMOLOGOUS_SUPERFAMILY;HOMOLOGOUS_SUPERFAMILY;DOMAIN;HOMOLOGOUS_SUPERFAMILY;HOMOLOGOUS_SUPERFAMILY;HOMOLOGOUS_SUPERFAMILY	null;Leucine-rich repeat domain superfamily;Leucine-rich repeat domain superfamily;NB-ARC;Leucine-rich repeat;Leucine-rich repeat domain superfamily;Leucine-rich repeat domain superfamily;Leucine-rich repeat domain superfamily;Leucine-rich repeat domain superfamily;Virus X resistance protein-like, coiled-coil domain;P-loop containing nucleoside triphosphate hydrolase;P-loop containing nucleoside …	PR00364 (PRINTS);G3DSA:3.80.10.10 (GENE3D);G3DSA:3.40.50.300 (GENE3D);PF00931 (PFAM);PF13855 (PFAM);G3DSA:3.80.10.10 (GENE3D);G3DSA:3.80.10.10 (GENE3D);PTHR23155:SF875 (PANTHER);PTHR23155 (PANTHER);cd14798 (CDD);SSF52540 (SUPERFAMILY);SSF52047 (SUPERFAMILY);SSF52058 (SUPERFAMILY)	GO:0043531;GO:0005515	ADP binding;protein binding	Molecular Function;Molecular Function
Pav_sc0000882.1_g130.1.mk	378	LOB domain-containing 24-like							IPR004883;noIPR;noIPR;IPR004883	DOMAIN;DOMAIN;DOMAIN;DOMAIN	Lateral organ boundaries, LOB;Lateral organ boundaries, LOB;Lateral organ boundaries, LOB;Lateral organ boundaries, LOB	PF03195 (PFAM);PTHR31301 (PANTHER);PTHR31301:SF13 (PANTHER);PS50891 (PROSITE_PROFILES)
Pav_sc0000882.1_g140.1.mk	2712	cellulose synthase A catalytic subunit 3 [UDP-forming]	6	GO:0005886;GO:0008270;GO:0016021;GO:0016760;GO:0030244;GO:0071555	plasma membrane;zinc ion binding;integral component of membrane;cellulose synthase (UDP-forming) activity;cellulose biosynthetic process;cell wall organization	Cellular Component;Molecular Function;Cellular Component;Molecular Function;Biological Process;Biological Process	EC:2.4.1.12	Cellulose synthase (UDP-forming)	IPR005150;noIPR;noIPR;noIPR;noIPR;noIPR;noIPR	FAMILY;FAMILY;FAMILY;FAMILY;FAMILY;FAMILY;FAMILY	Cellulose synthase;Cellulose synthase;Cellulose synthase;Cellulose synthase;Cellulose synthase;Cellulose synthase;Cellulose synthase	PF03552 (PFAM);mobidb-lite (MOBIDB_LITE);mobidb-lite (MOBIDB_LITE);PTHR13301:SF81 (PANTHER);PTHR13301 (PANTHER);PTHR13301:SF81 (PANTHER);PTHR13301 (PANTHER)	GO:0016020/GO:0030244/GO:0016760	membrane/cellulose biosynthetic process/cellulose synthase (UDP-forming) activity	Cellular Component/Biological Process/Molecular Function
Pav_sc0000882.1_g150.1.mk	774	FRA10AC1 isoform X1							IPR019129;noIPR;noIPR;noIPR	FAMILY;FAMILY;FAMILY;FAMILY	Folate-sensitive fragile site protein Fra10Ac1;Folate-sensitive fragile site protein Fra10Ac1;Folate-sensitive fragile site protein Fra10Ac1;Folate-sensitive fragile site protein Fra10Ac1	PF09725 (PFAM);mobidb-lite (MOBIDB_LITE);PTHR11567 (PANTHER);PTHR11567:SF25 (PANTHER)
Pav_sc0000882.1_g160.1.br	240	---NA---
Pav_sc0000882.1_g170.1.br	933	uncharacterized protein LOC110751913							noIPR;IPR036397;noIPR;noIPR;noIPR;IPR012337	null;HOMOLOGOUS_SUPERFAMILY;HOMOLOGOUS_SUPERFAMILY;HOMOLOGOUS_SUPERFAMILY;HOMOLOGOUS_SUPERFAMILY;HOMOLOGOUS_SUPERFAMILY	null;Ribonuclease H superfamily;Ribonuclease H superfamily;Ribonuclease H superfamily;Ribonuclease H superfamily;Ribonuclease H-like superfamily	PF13456 (PFAM);G3DSA:3.30.420.10 (GENE3D);PTHR33033 (PANTHER);PTHR33033:SF41 (PANTHER);cd06222 (CDD);SSF53098 (SUPERFAMILY)	GO:0003676	nucleic acid binding	Molecular Function
Pav_sc0000882.1_g180.1.br	537	---NA---
Pav_sc0000882.1_g190.1.br	666	---NA---
Pav_sc0000882.1_g200.1.br	666	---NA---
Pav_sc0000882.1_g210.1.br	408	---NA---
Pav_sc0000882.1_g220.1.br	411	uncharacterized protein LOC109948014							noIPR	null	null	mobidb-lite (MOBIDB_LITE)
Pav_sc0000882.1_g240.1.mk	471	nuclear transcription factor Y subunit A-1							noIPR;IPR001289;noIPR	null;FAMILY;FAMILY	null;Nuclear transcription factor Y subunit A;Nuclear transcription factor Y subunit A	mobidb-lite (MOBIDB_LITE);PTHR12632 (PANTHER);PTHR12632:SF30 (PANTHER)	GO:0006355/GO:0003700	regulation of transcription, DNA-templated/DNA-binding transcription factor activity	Biological Process/Molecular Function
Pav_sc0000882.1_g250.1.mk	507	nuclear transcription factor Y subunit A-4-like							noIPR	null	null	mobidb-lite (MOBIDB_LITE)
Pav_sc0000882.1_g260.1.mk	612	carotenoid 9,10(9 ,10 )-cleavage dioxygenase 1							IPR004294;IPR004294;noIPR	FAMILY;FAMILY;FAMILY	Carotenoid oxygenase;Carotenoid oxygenase;Carotenoid oxygenase	PF03055 (PFAM);PTHR10543 (PANTHER);PTHR10543:SF37 (PANTHER)	GO:0055114/GO:0016702;GO:0055114/GO:0016702	oxidation-reduction process/oxidoreductase activity, acting on single donors with incorporation of molecular oxygen, incorporation of two atoms of oxygen;oxidation-reduction process/oxidoreductase activity, acting on single donors with incorporation of molecular oxygen, incorporation of two atoms of oxygen	Biological Process/Molecular Function;Biological Process/Molecular Function
Pav_sc0000882.1_g270.1.br	438	Ptta En plant							noIPR;noIPR	null;null	null;null	PTHR33144 (PANTHER);PTHR33144:SF1 (PANTHER)
Pav_sc0000882.1_g280.1.br	528	chromatin remodeling 4
Pav_sc0000882.1_g290.1.br	552	CHROMATIN REMODELING 4-like							noIPR;noIPR	null;null	null;null	mobidb-lite (MOBIDB_LITE);mobidb-lite (MOBIDB_LITE)
Pav_sc0000882.1_g300.1.mk	2676	polygalacturonase	4	GO:0004650;GO:0005576;GO:0005975;GO:0071555	polygalacturonase activity;extracellular region;carbohydrate metabolic process;cell wall organization	Molecular Function;Cellular Component;Biological Process;Biological Process	EC:3.2.1.15	Polygalacturonase	IPR006626;IPR000743;IPR012334;noIPR;noIPR;noIPR;noIPR;noIPR;noIPR;noIPR;IPR011050;IPR011050;IPR011050	REPEAT;FAMILY;HOMOLOGOUS_SUPERFAMILY;HOMOLOGOUS_SUPERFAMILY;HOMOLOGOUS_SUPERFAMILY;HOMOLOGOUS_SUPERFAMILY;HOMOLOGOUS_SUPERFAMILY;HOMOLOGOUS_SUPERFAMILY;HOMOLOGOUS_SUPERFAMILY;HOMOLOGOUS_SUPERFAMILY;HOMOLOGOUS_SUPERFAMILY;HOMOLOGOUS_SUPERFAMILY;HOMOLOGOUS_SUPERFAMILY	Parallel beta-helix repeat;Glycoside hydrolase, family 28;Pectin lyase fold;Pectin lyase fold;Pectin lyase fold;Pectin lyase fold;Pectin lyase fold;Pectin lyase fold;Pectin lyase fold;Pectin lyase fold;Pectin lyase fold/virulence factor;Pectin lyase fold/virulence factor;Pectin lyase fold/virulence factor	SM00710 (SMART);PF00295 (PFAM);G3DSA:2.160.20.10 (GENE3D);mobidb-lite (MOBIDB_LITE);PTHR31375:SF28 (PANTHER);PTHR31375:SF28 (PANTHER);PTHR31375:SF28 (PANTHER);PTHR31375 (PANTHER);PTHR31375 (PANTHER);PTHR31375 (PANTHER);SSF51126 (SUPERFAMILY);SSF51126 (SUPERFAMILY);SSF51126 (SUPERFAMILY)	GO:0005975/GO:0004650	carbohydrate metabolic process/polygalacturonase activity	Biological Process/Molecular Function
Pav_sc0000884.1_g040.1.br	516	uncharacterized protein CG45076-like							noIPR	null	null	mobidb-lite (MOBIDB_LITE)
Pav_sc0000884.1_g050.1.br	369	---NA---							noIPR	null	null	mobidb-lite (MOBIDB_LITE)
Pav_sc0000884.1_g060.1.br	657	#NAME?							IPR019557;IPR006904;noIPR	DOMAIN;FAMILY;FAMILY	Aminotransferase-like, plant mobile domain;Protein of unknown function DUF716 (TMEM45);Protein of unknown function DUF716 (TMEM45)	PF10536 (PFAM);PTHR16007 (PANTHER);PTHR16007:SF40 (PANTHER)
Pav_sc0000884.1_g070.1.br	588	uncharacterized protein LOC109949768							noIPR	null	null	mobidb-lite (MOBIDB_LITE)
Pav_sc0000884.1_g080.1.br	324	uncharacterized protein LOC109949768							noIPR	null	null	mobidb-lite (MOBIDB_LITE)
Pav_sc0000884.1_g090.1.br	417	uncharacterized protein LOC109947338
Pav_sc0000884.1_g120.1.br	381	disease resistance RPM1-like							noIPR;noIPR	null;null	null;null	mobidb-lite (MOBIDB_LITE);mobidb-lite (MOBIDB_LITE)
Pav_sc0000884.1_g130.1.br	951	receptor 2							IPR001611;IPR032675;noIPR;noIPR	REPEAT;HOMOLOGOUS_SUPERFAMILY;HOMOLOGOUS_SUPERFAMILY;HOMOLOGOUS_SUPERFAMILY	Leucine-rich repeat;Leucine-rich repeat domain superfamily;Leucine-rich repeat domain superfamily;Leucine-rich repeat domain superfamily	PF13855 (PFAM);G3DSA:3.80.10.10 (GENE3D);PTHR43932 (PANTHER);SSF52058 (SUPERFAMILY)	GO:0005515	protein binding	Molecular Function
Pav_sc0000884.1_g140.1.mk	198	nuclease associated modular domain 3							noIPR;noIPR;noIPR	null;null;null	null;null;null	mobidb-lite (MOBIDB_LITE);PTHR34199:SF1 (PANTHER);PTHR34199 (PANTHER)
Pav_sc0000884.1_g160.1.br	504	V-type proton ATPase subunit a1-like
Pav_sc0000884.1_g170.1.br	1335	probable LRR receptor-like serine threonine- kinase At1g56130							noIPR;noIPR	null;null	null;null	PTHR27006 (PANTHER);PTHR27006:SF95 (PANTHER)
Pav_sc0000884.1_g180.1.br	387	---NA---
Pav_sc0000884.1_g200.1.br	276	---NA---							noIPR	null	null	mobidb-lite (MOBIDB_LITE)
Pav_sc0000884.1_g210.1.br	255	uncharacterized protein LOC109949768							noIPR	null	null	mobidb-lite (MOBIDB_LITE)
Pav_sc0000884.1_g220.1.br	261	uncharacterized protein LOC110760952, partial
Pav_sc0000884.1_g240.1.mk	234	cytochrome c-type biogenesis -like mitochondrial	2	GO:0016020;GO:0044699	membrane;biological_process	Cellular Component;Biological Process			noIPR;noIPR;noIPR	null;null;null	null;null;null	PTHR30009:SF7 (PANTHER);PTHR30009 (PANTHER);PTHR30009:SF7 (PANTHER)
Pav_sc0000884.1_g250.1.mk	522	TELO2-interacting 1 homolog isoform X1							noIPR	null	null	PTHR18460 (PANTHER)
Pav_sc0000884.1_g260.1.mk	2211	nucleolar complex 3 homolog							IPR011501;IPR005612;noIPR;noIPR;IPR016024	DOMAIN;DOMAIN;DOMAIN;DOMAIN;HOMOLOGOUS_SUPERFAMILY	Nucleolar complex-associated protein 3, N-terminal;CCAAT-binding factor;CCAAT-binding factor;CCAAT-binding factor;Armadillo-type fold	PF07540 (PFAM);PF03914 (PFAM);mobidb-lite (MOBIDB_LITE);PTHR14428 (PANTHER);SSF48371 (SUPERFAMILY)	GO:0005488	binding	Molecular Function
Pav_sc0000884.1_g290.1.br	306	uncharacterized protein LOC110767855							noIPR;noIPR	null;null	null;null	G3DSA:3.10.10.10 (GENE3D);SSF56672 (SUPERFAMILY)
Pav_sc0000884.1_g330.1.mk	975	probable E3 ubiquitin- ligase LUL4							noIPR;noIPR;noIPR	null;null;null	null;null;null	mobidb-lite (MOBIDB_LITE);mobidb-lite (MOBIDB_LITE);mobidb-lite (MOBIDB_LITE)
Pav_sc0000884.1_g340.1.br	585	uncharacterized protein LOC110765618							noIPR;noIPR	null;null	null;null	mobidb-lite (MOBIDB_LITE);mobidb-lite (MOBIDB_LITE)
Pav_sc0000884.1_g350.1.br	504	probable phosphatase 2C 51
Pav_sc0000884.1_g360.1.br	480	---NA---							noIPR	null	null	mobidb-lite (MOBIDB_LITE)
Pav_sc0000884.1_g370.1.br	270	---NA---
Pav_sc0000884.1_g380.1.br	1674	L10-interacting MYB domain-containing -like							IPR024752;IPR027806;noIPR;noIPR;noIPR;noIPR	DOMAIN;DOMAIN;DOMAIN;DOMAIN;DOMAIN;DOMAIN	Myb/SANT-like domain;Harbinger transposase-derived nuclease domain;Harbinger transposase-derived nuclease domain;Harbinger transposase-derived nuclease domain;Harbinger transposase-derived nuclease domain;Harbinger transposase-derived nuclease domain	PF12776 (PFAM);PF13359 (PFAM);PTHR22930 (PANTHER);PTHR22930:SF35 (PANTHER);PTHR22930 (PANTHER);PTHR22930:SF35 (PANTHER)
Pav_sc0000884.1_g390.1.br	318	cytochrome c-type biogenesis -like mitochondrial							IPR005616;IPR038297;noIPR;noIPR;noIPR;noIPR	FAMILY;HOMOLOGOUS_SUPERFAMILY;HOMOLOGOUS_SUPERFAMILY;HOMOLOGOUS_SUPERFAMILY;HOMOLOGOUS_SUPERFAMILY;HOMOLOGOUS_SUPERFAMILY	CcmH/CycL/Ccl2/NrfF family;CcmH/CycL/Ccl2/NrfF domain superfamily;CcmH/CycL/Ccl2/NrfF domain superfamily;CcmH/CycL/Ccl2/NrfF domain superfamily;CcmH/CycL/Ccl2/NrfF domain superfamily;CcmH/CycL/Ccl2/NrfF domain superfamily	PF03918 (PFAM);G3DSA:1.10.8.640 (GENE3D);PTHR30009:SF7 (PANTHER);PTHR30009 (PANTHER);PTHR30009 (PANTHER);PTHR30009:SF7 (PANTHER)
Pav_sc0000884.1_g410.1.br	294	---NA---
Pav_sc0000884.1_g420.1.br	234	probable E3 ubiquitin- ligase HERC2
Pav_sc0000884.1_g430.1.br	828	cyclin-dependent kinase 4 inhibitor C-like							noIPR;noIPR	null;null	null;null	mobidb-lite (MOBIDB_LITE);mobidb-lite (MOBIDB_LITE)
Pav_sc0000884.1_g440.1.br	369	glutathione S-transferase T3-like							IPR029466;noIPR	DOMAIN;DOMAIN	No apical meristem-associated, C-terminal domain;No apical meristem-associated, C-terminal domain	PF14303 (PFAM);mobidb-lite (MOBIDB_LITE)
Pav_sc0000884.1_g480.1.br	858	PREDICTED: uncharacterized protein LOC103337218							noIPR;noIPR;noIPR	null;null;null	null;null;null	mobidb-lite (MOBIDB_LITE);mobidb-lite (MOBIDB_LITE);mobidb-lite (MOBIDB_LITE)
Pav_sc0000884.1_g490.1.br	300	---NA---							noIPR	null	null	mobidb-lite (MOBIDB_LITE)
Pav_sc0000884.1_g500.1.mk	402	hypothetical protein PRUPE_1G164400							noIPR	null	null	mobidb-lite (MOBIDB_LITE)
Pav_sc0000884.1_g510.1.mk	4746	SWI SNF-related matrix-associated actin-dependent regulator of chromatin subfamily A member 3-like 1	4	GO:0003676;GO:0005524;GO:0008270;GO:0016818	nucleic acid binding;ATP binding;zinc ion binding;hydrolase activity, acting on acid anhydrides, in phosphorus-containing anhydrides	Molecular Function;Molecular Function;Molecular Function;Molecular Function			IPR014001;IPR001841;IPR001650;IPR000330;IPR013083;IPR038718;IPR038718;IPR001650;noIPR;noIPR;IPR013083;noIPR;noIPR;noIPR;noIPR;noIPR;IPR001650;IPR014001;IPR001650;IPR001841;IPR001841;IPR014001;noIPR;noIPR;IPR001650;IPR001650;IPR027417;IPR027417;IPR027417;noIPR;noIPR;IPR027417	DOMAIN;DOMAIN;DOMAIN;DOMAIN;HOMOLOGOUS_SUPERFAMILY;HOMOLOGOUS_SUPERFAMILY;HOMOLOGOUS_SUPERFAMILY;DOMAIN;DOMAIN;DOMAIN;HOMOLOGOUS_SUPERFAMILY;HOMOLOGOUS_SUPERFAMILY;HOMOLOGOUS_SUPERFAMILY;HOMOLOGOUS_SUPERFAMILY;HOMOLOGOUS_SUPERFAMILY;HOMOLOGOUS_SUPERFAMILY;DOMAIN;DOMAIN;DOMAIN;DOMAIN;DOMAIN;DOMAIN;DOMAIN;DOMAIN;DOMAIN;DOMAIN;HOMOLOGOUS_SUPERFAMILY;HOMOLOGOUS_SUPERFAMILY;HOMOLOGOUS_SUPERFAMILY;HOMO…	Helicase superfamily 1/2, ATP-binding domain;Zinc finger, RING-type;Helicase, C-terminal;SNF2-related, N-terminal domain;Zinc finger, RING/FYVE/PHD-type;SNF2-like, N-terminal domain superfamily;SNF2-like, N-terminal domain superfamily;Helicase, C-terminal;Helicase, C-terminal;Helicase, C-terminal;Zinc finger, RING/FYVE/PHD-type;Zinc finger, RING/FYVE/PHD-type;Zinc finger, RING/FYVE/PHD-type;Zinc …	SM00487 (SMART);SM00184 (SMART);SM00490 (SMART);PF00176 (PFAM);G3DSA:3.30.40.10 (GENE3D);G3DSA:3.40.50.10810 (GENE3D);G3DSA:3.40.50.10810 (GENE3D);PF00271 (PFAM);PF13920 (PFAM);G3DSA:3.30.70.2330 (GENE3D);G3DSA:3.30.40.10 (GENE3D);mobidb-lite (MOBIDB_LITE);mobidb-lite (MOBIDB_LITE);PTHR10799:SF870 (PANTHER);PTHR10799 (PANTHER);PTHR10799 (PANTHER);PS51194 (PROSITE_PROFILES);PS51192 (PROSITE_PROFIL…	GO:0005524	ATP binding	Molecular Function
Pav_sc0000884.1_g520.1.mk	240	dolichyl-phosphate beta-glucosyltransferase							noIPR;noIPR	null;null	null;null	PTHR10859 (PANTHER);PTHR10859:SF91 (PANTHER)
Pav_sc0000884.1_g530.1.br	312	uncharacterized protein LOC109949802 isoform X3
Pav_sc0000884.1_g540.1.br	657	hypothetical protein PRUPE_4G261200							noIPR;IPR003653;IPR003653;IPR038765	null;DOMAIN;DOMAIN;HOMOLOGOUS_SUPERFAMILY	null;Ulp1 protease family, C-terminal catalytic domain;Ulp1 protease family, C-terminal catalytic domain;Papain-like cysteine peptidase superfamily	G3DSA:3.40.395.10 (GENE3D);PF02902 (PFAM);PS50600 (PROSITE_PROFILES);SSF54001 (SUPERFAMILY)	GO:0006508/GO:0008234;GO:0006508/GO:0008234	proteolysis/cysteine-type peptidase activity;proteolysis/cysteine-type peptidase activity	Biological Process/Molecular Function;Biological Process/Molecular Function
Pav_sc0000886.1_g010.1.mk	1917	transcription factor EGL1-like	2	GO:0003677;GO:0046983	DNA binding;protein dimerization activity	Molecular Function;Molecular Function			IPR011598;IPR036638;IPR025610;IPR011598;noIPR;noIPR;IPR011598;IPR011598;IPR036638	DOMAIN;HOMOLOGOUS_SUPERFAMILY;DOMAIN;DOMAIN;DOMAIN;DOMAIN;DOMAIN;DOMAIN;HOMOLOGOUS_SUPERFAMILY	Myc-type, basic helix-loop-helix (bHLH) domain;Helix-loop-helix DNA-binding domain superfamily;Transcription factor MYC/MYB N-terminal;Myc-type, basic helix-loop-helix (bHLH) domain;Myc-type, basic helix-loop-helix (bHLH) domain;Myc-type, basic helix-loop-helix (bHLH) domain;Myc-type, basic helix-loop-helix (bHLH) domain;Myc-type, basic helix-loop-helix (bHLH) domain;Helix-loop-helix DNA-binding …	SM00353 (SMART);G3DSA:4.10.280.10 (GENE3D);PF14215 (PFAM);PF00010 (PFAM);PTHR11514:SF38 (PANTHER);PTHR11514 (PANTHER);PS50888 (PROSITE_PROFILES);cd00083 (CDD);SSF47459 (SUPERFAMILY)	GO:0046983;GO:0046983;GO:0046983;GO:0046983;GO:0046983;GO:0046983	protein dimerization activity;protein dimerization activity;protein dimerization activity;protein dimerization activity;protein dimerization activity;protein dimerization activity	Molecular Function;Molecular Function;Molecular Function;Molecular Function;Molecular Function;Molecular Function
Pav_sc0000886.1_g020.1.mk	1605	GMP synthase [glutamine-hydrolyzing]	5	GO:0003922;GO:0005524;GO:0005829;GO:0006177;GO:0016462	GMP synthase (glutamine-hydrolyzing) activity;ATP binding;cytosol;GMP biosynthetic process;pyrophosphatase activity	Molecular Function;Molecular Function;Cellular Component;Biological Process;Molecular Function	EC:6.3.5.2	GMP synthase (glutamine-hydrolyzing)	noIPR;IPR001674;IPR029062;IPR014729;IPR017926;IPR001674;noIPR;IPR004739;noIPR;noIPR;IPR017926;IPR022955;IPR025777;IPR001674;IPR004739;noIPR;IPR029062;noIPR	null;DOMAIN;HOMOLOGOUS_SUPERFAMILY;HOMOLOGOUS_SUPERFAMILY;DOMAIN;DOMAIN;DOMAIN;DOMAIN;DOMAIN;DOMAIN;DOMAIN;FAMILY;DOMAIN;DOMAIN;DOMAIN;DOMAIN;HOMOLOGOUS_SUPERFAMILY;HOMOLOGOUS_SUPERFAMILY	null;GMP synthase, C-terminal;Class I glutamine amidotransferase-like;Rossmann-like alpha/beta/alpha sandwich fold;Glutamine amidotransferase;GMP synthase, C-terminal;GMP synthase, C-terminal;GMP synthase, glutamine amidotransferase;GMP synthase, glutamine amidotransferase;GMP synthase, glutamine amidotransferase;Glutamine amidotransferase;GMP synthase;GMP synthetase ATP pyrophosphatase domain;GM…	PR00096 (PRINTS);TIGR00884 (TIGRFAM);G3DSA:3.40.50.880 (GENE3D);G3DSA:3.40.50.620 (GENE3D);PF00117 (PFAM);PF00958 (PFAM);G3DSA:3.30.300.10 (GENE3D);TIGR00888 (TIGRFAM);PTHR11922 (PANTHER);PTHR11922:SF2 (PANTHER);PS51273 (PROSITE_PROFILES);MF_00344 (HAMAP);PS51553 (PROSITE_PROFILES);cd01997 (CDD);cd01742 (CDD);SSF54810 (SUPERFAMILY);SSF52317 (SUPERFAMILY);SSF52402 (SUPERFAMILY)	GO:0006164/GO:0006177/GO:0005524/GO:0003922;GO:0006164/GO:0006177/GO:0005524/GO:0003922;GO:0003922/GO:0005524/GO:0006177;GO:0003922/GO:0006177;GO:0016462/GO:0005524;GO:0006164/GO:0006177/GO:0005524/GO:0003922;GO:0003922/GO:0005524/GO:0006177	purine nucleotide biosynthetic process/GMP biosynthetic process/ATP binding/GMP synthase (glutamine-hydrolyzing) activity;purine nucleotide biosynthetic process/GMP biosynthetic process/ATP binding/GMP synthase (glutamine-hydrolyzing) activity;GMP synthase (glutamine-hydrolyzing) activity/ATP binding/GMP biosynthetic process;GMP synthase (glutamine-hydrolyzing) activity/GMP biosynthetic process;p…	Biological Process/Biological Process/Molecular Function/Molecular Function;Biological Process/Biological Process/Molecular Function/Molecular Function;Molecular Function/Molecular Function/Biological Process;Molecular Function/Biological Process;Molecular Function/Molecular Function;Biological Process/Biological Process/Molecular Function/Molecular Function;Molecular Function/Molecular Function/…
Pav_sc0000886.1_g030.1.mk	672	hypothetical protein PRUPE_5G100900							IPR025521;IPR004314;noIPR;noIPR;noIPR	DOMAIN;DOMAIN;DOMAIN;DOMAIN;DOMAIN	Neprosin activation peptide;Neprosin;Neprosin;Neprosin;Neprosin	PF14365 (PFAM);PF03080 (PFAM);PTHR31589:SF2 (PANTHER);PTHR31589 (PANTHER);PTHR31589:SF2 (PANTHER)
Pav_sc0000886.1_g050.1.br	363	pre-mRNA-splicing factor 38B-							noIPR	null	null	mobidb-lite (MOBIDB_LITE)
Pav_sc0000886.1_g060.1.br	561	DEAD-box ATP-dependent RNA helicase 2-like
Pav_sc0000886.1_g070.1.mk	2847	uncharacterized protein LOC110762491 isoform X1							IPR025486;IPR022212;noIPR;noIPR;noIPR;noIPR;noIPR;noIPR;noIPR;noIPR	DOMAIN;DOMAIN;DOMAIN;DOMAIN;DOMAIN;DOMAIN;DOMAIN;DOMAIN;DOMAIN;DOMAIN	Domain of unknown function DUF4378;Domain of unknown function DUF3741;Domain of unknown function DUF3741;Domain of unknown function DUF3741;Domain of unknown function DUF3741;Domain of unknown function DUF3741;Domain of unknown function DUF3741;Domain of unknown function DUF3741;Domain of unknown function DUF3741;Domain of unknown function DUF3741	PF14309 (PFAM);PF12552 (PFAM);mobidb-lite (MOBIDB_LITE);mobidb-lite (MOBIDB_LITE);mobidb-lite (MOBIDB_LITE);mobidb-lite (MOBIDB_LITE);mobidb-lite (MOBIDB_LITE);mobidb-lite (MOBIDB_LITE);PTHR21726 (PANTHER);PTHR21726:SF61 (PANTHER)
Pav_sc0000886.1_g080.1.mk	3729	UDP-N-acetylmuramoyl-L-alanyl-D-glutamate--2,6-diaminopimelate ligase	6	GO:0005524;GO:0005737;GO:0008360;GO:0009058;GO:0016881;GO:0051301	ATP binding;cytoplasm;regulation of cell shape;biosynthetic process;acid-amino acid ligase activity;cell division	Molecular Function;Cellular Component;Biological Process;Biological Process;Molecular Function;Biological Process			IPR004101;IPR036565;IPR013221;IPR036565;noIPR;IPR000713;IPR005761;IPR036615;noIPR;noIPR;noIPR;noIPR;noIPR;noIPR;IPR005761;IPR036615;IPR036565;IPR036565;IPR035911;IPR035911	DOMAIN;HOMOLOGOUS_SUPERFAMILY;DOMAIN;HOMOLOGOUS_SUPERFAMILY;HOMOLOGOUS_SUPERFAMILY;DOMAIN;FAMILY;HOMOLOGOUS_SUPERFAMILY;HOMOLOGOUS_SUPERFAMILY;HOMOLOGOUS_SUPERFAMILY;HOMOLOGOUS_SUPERFAMILY;HOMOLOGOUS_SUPERFAMILY;HOMOLOGOUS_SUPERFAMILY;HOMOLOGOUS_SUPERFAMILY;FAMILY;HOMOLOGOUS_SUPERFAMILY;HOMOLOGOUS_SUPERFAMILY;HOMOLOGOUS_SUPERFAMILY;HOMOLOGOUS_SUPERFAMILY;HOMOLOGOUS_SUPERFAMILY	Mur ligase, C-terminal;Mur-like, catalytic domain superfamily;Mur ligase, central;Mur-like, catalytic domain superfamily;Mur-like, catalytic domain superfamily;Mur ligase, N-terminal catalytic domain;UDP-N-acetylmuramoylalanyl-D-glutamate-2,6-diaminopimelate ligase;Mur ligase, C-terminal domain superfamily;Mur ligase, C-terminal domain superfamily;Mur ligase, C-terminal domain superfamily;Mur lig…	PF02875 (PFAM);G3DSA:3.40.1190.10 (GENE3D);PF08245 (PFAM);G3DSA:3.40.1190.10 (GENE3D);G3DSA:3.40.1390.10 (GENE3D);PF01225 (PFAM);TIGR01085 (TIGRFAM);G3DSA:3.90.190.20 (GENE3D);mobidb-lite (MOBIDB_LITE);mobidb-lite (MOBIDB_LITE);PTHR23135 (PANTHER);PTHR23135:SF4 (PANTHER);PTHR23135:SF4 (PANTHER);PTHR23135 (PANTHER);MF_00208 (HAMAP);SSF53244 (SUPERFAMILY);SSF53623 (SUPERFAMILY);SSF53623 (SUPERFAMIL…	GO:0009058/GO:0016874/GO:0005524;GO:0005524/GO:0009058;GO:0005524/GO:0009058;GO:0005524/GO:0009058;GO:0009058/GO:0005524;GO:0005737/GO:0005524/GO:0051301/GO:0016881/GO:0008360;GO:0016874/GO:0005524/GO:0009058;GO:0005737/GO:0005524/GO:0051301/GO:0016881/GO:0008360;GO:0016874/GO:0005524/GO:0009058;GO:0005524/GO:0009058;GO:0005524/GO:0009058	biosynthetic process/ligase activity/ATP binding;ATP binding/biosynthetic process;ATP binding/biosynthetic process;ATP binding/biosynthetic process;biosynthetic process/ATP binding;cytoplasm/ATP binding/cell division/acid-amino acid ligase activity/regulation of cell shape;ligase activity/ATP binding/biosynthetic process;cytoplasm/ATP binding/cell division/acid-amino acid ligase activity/regulati…	Biological Process/Molecular Function/Molecular Function;Molecular Function/Biological Process;Molecular Function/Biological Process;Molecular Function/Biological Process;Biological Process/Molecular Function;Cellular Component/Molecular Function/Biological Process/Molecular Function/Biological Process;Molecular Function/Molecular Function/Biological Process;Cellular Component/Molecular Function/…
Pav_sc0000886.1_g090.1.mk	1698	signal peptide peptidase-like 2							noIPR;noIPR	null;null	null;null	mobidb-lite (MOBIDB_LITE);mobidb-lite (MOBIDB_LITE)
Pav_sc0000886.1_g100.1.mk	1635	signal peptide peptidase-like 2	4	GO:0004190;GO:0005768;GO:0006508;GO:0016021	aspartic-type endopeptidase activity;endosome;proteolysis;integral component of membrane	Molecular Function;Cellular Component;Biological Process;Cellular Component	EC:3.4.23	Acting on peptide bonds (peptidases)	IPR006639;noIPR;IPR007369;IPR003137;IPR007369;noIPR;noIPR	FAMILY;FAMILY;FAMILY;DOMAIN;FAMILY;FAMILY;FAMILY	Presenilin/signal peptide peptidase;Presenilin/signal peptide peptidase;Peptidase A22B, signal peptide peptidase;PA domain;Peptidase A22B, signal peptide peptidase;Peptidase A22B, signal peptide peptidase;Peptidase A22B, signal peptide peptidase	SM00730 (SMART);G3DSA:3.50.30.30 (GENE3D);PF04258 (PFAM);PF02225 (PFAM);PTHR12174 (PANTHER);PTHR12174:SF47 (PANTHER);SSF52025 (SUPERFAMILY)	GO:0016021/GO:0004190;GO:0016021/GO:0004190;GO:0016021/GO:0004190	integral component of membrane/aspartic-type endopeptidase activity;integral component of membrane/aspartic-type endopeptidase activity;integral component of membrane/aspartic-type endopeptidase activity	Cellular Component/Molecular Function;Cellular Component/Molecular Function;Cellular Component/Molecular Function
Pav_sc0000886.1_g110.1.mk	861	aquaporin PIP1-3	3	GO:0005215;GO:0006810;GO:0016021	transporter activity;transport;integral component of membrane	Molecular Function;Biological Process;Cellular Component			IPR000425;IPR023271;IPR000425;IPR000425;noIPR;IPR034294;noIPR;IPR000425;IPR023271	FAMILY;HOMOLOGOUS_SUPERFAMILY;FAMILY;FAMILY;FAMILY;FAMILY;FAMILY;FAMILY;HOMOLOGOUS_SUPERFAMILY	Major intrinsic protein;Aquaporin-like;Major intrinsic protein;Major intrinsic protein;Major intrinsic protein;Aquaporin transporter;Aquaporin transporter;Major intrinsic protein;Aquaporin-like	PR00783 (PRINTS);G3DSA:1.20.1080.10 (GENE3D);TIGR00861 (TIGRFAM);PF00230 (PFAM);mobidb-lite (MOBIDB_LITE);PTHR19139 (PANTHER);PTHR19139:SF169 (PANTHER);cd00333 (CDD);SSF81338 (SUPERFAMILY)	GO:0055085/GO:0015267/GO:0016020;GO:0055085/GO:0015267/GO:0016020;GO:0055085/GO:0015267/GO:0016020;GO:0055085/GO:0015267/GO:0016020	transmembrane transport/channel activity/membrane;transmembrane transport/channel activity/membrane;transmembrane transport/channel activity/membrane;transmembrane transport/channel activity/membrane	Biological Process/Molecular Function/Cellular Component;Biological Process/Molecular Function/Cellular Component;Biological Process/Molecular Function/Cellular Component;Biological Process/Molecular Function/Cellular Component
Pav_sc0000886.1_g120.1.mk	948	short-chain dehydrogenase TIC chloroplastic-like	2	GO:0016491;GO:0055114	oxidoreductase activity;oxidation-reduction process	Molecular Function;Biological Process			IPR002347;IPR002347;noIPR;noIPR;noIPR;noIPR;IPR036291	FAMILY;FAMILY;FAMILY;FAMILY;FAMILY;FAMILY;HOMOLOGOUS_SUPERFAMILY	Short-chain dehydrogenase/reductase SDR;Short-chain dehydrogenase/reductase SDR;Short-chain dehydrogenase/reductase SDR;Short-chain dehydrogenase/reductase SDR;Short-chain dehydrogenase/reductase SDR;Short-chain dehydrogenase/reductase SDR;NAD(P)-binding domain superfamily	PR00081 (PRINTS);PF00106 (PFAM);G3DSA:3.40.50.720 (GENE3D);PTHR24320 (PANTHER);PTHR24320:SF146 (PANTHER);cd05327 (CDD);SSF51735 (SUPERFAMILY)
Pav_sc0000886.1_g130.1.mk	1860	short-chain dehydrogenase TIC chloroplastic-like							IPR002347;IPR002347;noIPR;noIPR;noIPR;noIPR;noIPR;noIPR;noIPR;noIPR;noIPR;IPR036291;IPR036291;IPR036291	FAMILY;FAMILY;FAMILY;FAMILY;FAMILY;FAMILY;FAMILY;FAMILY;FAMILY;FAMILY;FAMILY;HOMOLOGOUS_SUPERFAMILY;HOMOLOGOUS_SUPERFAMILY;HOMOLOGOUS_SUPERFAMILY	Short-chain dehydrogenase/reductase SDR;Short-chain dehydrogenase/reductase SDR;Short-chain dehydrogenase/reductase SDR;Short-chain dehydrogenase/reductase SDR;Short-chain dehydrogenase/reductase SDR;Short-chain dehydrogenase/reductase SDR;Short-chain dehydrogenase/reductase SDR;Short-chain dehydrogenase/reductase SDR;Short-chain dehydrogenase/reductase SDR;Short-chain dehydrogenase/reductase SDR…	PR00081 (PRINTS);PF00106 (PFAM);G3DSA:3.40.50.720 (GENE3D);PTHR24320:SF146 (PANTHER);PTHR24320 (PANTHER);PTHR24320:SF146 (PANTHER);PTHR24320 (PANTHER);PTHR24320:SF146 (PANTHER);PTHR24320:SF146 (PANTHER);PTHR24320 (PANTHER);PTHR24320 (PANTHER);SSF51735 (SUPERFAMILY);SSF51735 (SUPERFAMILY);SSF51735 (SUPERFAMILY)
Pav_sc0000886.1_g140.1.mk	231	cullin-1-like
Pav_sc0000886.1_g150.1.mk	750	short-chain dehydrogenase TIC chloroplastic-like							IPR002347;noIPR;noIPR;noIPR;noIPR;IPR036291	FAMILY;FAMILY;FAMILY;FAMILY;FAMILY;HOMOLOGOUS_SUPERFAMILY	Short-chain dehydrogenase/reductase SDR;Short-chain dehydrogenase/reductase SDR;Short-chain dehydrogenase/reductase SDR;Short-chain dehydrogenase/reductase SDR;Short-chain dehydrogenase/reductase SDR;NAD(P)-binding domain superfamily	PF00106 (PFAM);PTHR24320:SF146 (PANTHER);PTHR24320 (PANTHER);PTHR24320:SF146 (PANTHER);PTHR24320 (PANTHER);SSF51735 (SUPERFAMILY)
Pav_sc0000886.1_g160.1.mk	2673	mitogen-activated kinase kinase kinase YODA	7	GO:0004702;GO:0005524;GO:0005737;GO:0010098;GO:0010103;GO:0010229;GO:0023014	obsolete signal transducer, downstream of receptor, with serine/threonine kinase activity;ATP binding;cytoplasm;suspensor development;stomatal complex morphogenesis;inflorescence development;signal transduction by protein phosphorylation	Molecular Function;Molecular Function;Cellular Component;Biological Process;Biological Process;Biological Process;Biological Process	EC:2.7.11	Transferring phosphorus-containing groups	IPR000719;noIPR;IPR000719;noIPR;noIPR;noIPR;noIPR;noIPR;IPR000719;noIPR;IPR011009	DOMAIN;DOMAIN;DOMAIN;DOMAIN;DOMAIN;DOMAIN;DOMAIN;DOMAIN;DOMAIN;DOMAIN;HOMOLOGOUS_SUPERFAMILY	Protein kinase domain;Protein kinase domain;Protein kinase domain;Protein kinase domain;Protein kinase domain;Protein kinase domain;Protein kinase domain;Protein kinase domain;Protein kinase domain;Protein kinase domain;Protein kinase-like domain superfamily	SM00220 (SMART);G3DSA:1.10.510.10 (GENE3D);PF00069 (PFAM);mobidb-lite (MOBIDB_LITE);mobidb-lite (MOBIDB_LITE);mobidb-lite (MOBIDB_LITE);PTHR24361:SF458 (PANTHER);PTHR24361 (PANTHER);PS50011 (PROSITE_PROFILES);cd06632 (CDD);SSF56112 (SUPERFAMILY)	GO:0004672/GO:0006468/GO:0005524;GO:0004672/GO:0006468/GO:0005524;GO:0004672/GO:0006468/GO:0005524	protein kinase activity/protein phosphorylation/ATP binding;protein kinase activity/protein phosphorylation/ATP binding;protein kinase activity/protein phosphorylation/ATP binding	Molecular Function/Biological Process/Molecular Function;Molecular Function/Biological Process/Molecular Function;Molecular Function/Biological Process/Molecular Function
Pav_sc0000886.1_g170.1.mk	750	B3 domain-containing At1g78640							IPR015300;IPR005508;noIPR;IPR003340;IPR015300	HOMOLOGOUS_SUPERFAMILY;FAMILY;FAMILY;DOMAIN;HOMOLOGOUS_SUPERFAMILY	DNA-binding pseudobarrel domain superfamily;Protein of unknown function DUF313;Protein of unknown function DUF313;B3 DNA binding domain;DNA-binding pseudobarrel domain superfamily	G3DSA:2.40.330.10 (GENE3D);PF03754 (PFAM);PTHR34269 (PANTHER);cd10017 (CDD);SSF101936 (SUPERFAMILY)	GO:0003677	DNA binding	Molecular Function
Pav_sc0000886.1_g180.1.mk	627	E1							IPR015300;noIPR;IPR003340;IPR015300	HOMOLOGOUS_SUPERFAMILY;HOMOLOGOUS_SUPERFAMILY;DOMAIN;HOMOLOGOUS_SUPERFAMILY	DNA-binding pseudobarrel domain superfamily;DNA-binding pseudobarrel domain superfamily;B3 DNA binding domain;DNA-binding pseudobarrel domain superfamily	G3DSA:2.40.330.10 (GENE3D);PTHR34269 (PANTHER);cd10017 (CDD);SSF101936 (SUPERFAMILY)	GO:0003677	DNA binding	Molecular Function
Pav_sc0000886.1_g190.1.mk	678	B3 domain-containing At1g78640							IPR015300;noIPR;IPR003340;IPR015300	HOMOLOGOUS_SUPERFAMILY;HOMOLOGOUS_SUPERFAMILY;DOMAIN;HOMOLOGOUS_SUPERFAMILY	DNA-binding pseudobarrel domain superfamily;DNA-binding pseudobarrel domain superfamily;B3 DNA binding domain;DNA-binding pseudobarrel domain superfamily	G3DSA:2.40.330.10 (GENE3D);PTHR34269 (PANTHER);cd10017 (CDD);SSF101936 (SUPERFAMILY)	GO:0003677	DNA binding	Molecular Function
Pav_sc0000886.1_g200.1.mk	645	B3 domain-containing At1g78640							IPR003340;IPR015300;noIPR;noIPR;IPR003340;IPR015300	DOMAIN;HOMOLOGOUS_SUPERFAMILY;HOMOLOGOUS_SUPERFAMILY;HOMOLOGOUS_SUPERFAMILY;DOMAIN;HOMOLOGOUS_SUPERFAMILY	B3 DNA binding domain;DNA-binding pseudobarrel domain superfamily;DNA-binding pseudobarrel domain superfamily;DNA-binding pseudobarrel domain superfamily;B3 DNA binding domain;DNA-binding pseudobarrel domain superfamily	SM01019 (SMART);G3DSA:2.40.330.10 (GENE3D);mobidb-lite (MOBIDB_LITE);PTHR34269 (PANTHER);cd10017 (CDD);SSF101936 (SUPERFAMILY)	GO:0003677;GO:0003677	DNA binding;DNA binding	Molecular Function;Molecular Function
Pav_sc0000886.1_g210.1.mk	798	cytochrome P450 86A22-like	6	GO:0004497;GO:0005506;GO:0016021;GO:0016705;GO:0020037;GO:0055114	monooxygenase activity;iron ion binding;integral component of membrane;oxidoreductase activity, acting on paired donors, with incorporation or reduction of molecular oxygen;heme binding;oxidation-reduction process	Molecular Function;Molecular Function;Cellular Component;Molecular Function;Molecular Function;Biological Process			IPR002401;IPR001128;IPR001128;IPR036396;noIPR;noIPR;IPR036396	FAMILY;FAMILY;FAMILY;HOMOLOGOUS_SUPERFAMILY;HOMOLOGOUS_SUPERFAMILY;HOMOLOGOUS_SUPERFAMILY;HOMOLOGOUS_SUPERFAMILY	Cytochrome P450, E-class, group I;Cytochrome P450;Cytochrome P450;Cytochrome P450 superfamily;Cytochrome P450 superfamily;Cytochrome P450 superfamily;Cytochrome P450 superfamily	PR00463 (PRINTS);PR00385 (PRINTS);PF00067 (PFAM);G3DSA:1.10.630.10 (GENE3D);PTHR24296:SF35 (PANTHER);PTHR24296 (PANTHER);SSF48264 (SUPERFAMILY)	GO:0016705/GO:0020037/GO:0005506/GO:0055114;GO:0005506/GO:0020037/GO:0055114/GO:0016705;GO:0005506/GO:0020037/GO:0055114/GO:0016705;GO:0055114/GO:0016705/GO:0020037/GO:0005506;GO:0055114/GO:0016705/GO:0020037/GO:0005506	oxidoreductase activity, acting on paired donors, with incorporation or reduction of molecular oxygen/heme binding/iron ion binding/oxidation-reduction process;iron ion binding/heme binding/oxidation-reduction process/oxidoreductase activity, acting on paired donors, with incorporation or reduction of molecular oxygen;iron ion binding/heme binding/oxidation-reduction process/oxidoreductase activi…	Molecular Function/Molecular Function/Molecular Function/Biological Process;Molecular Function/Molecular Function/Biological Process/Molecular Function;Molecular Function/Molecular Function/Biological Process/Molecular Function;Biological Process/Molecular Function/Molecular Function/Molecular Function;Biological Process/Molecular Function/Molecular Function/Molecular Function
Pav_sc0000886.1_g230.1.br	429	uncharacterized protein LOC110762487							noIPR	null	null	mobidb-lite (MOBIDB_LITE)
Pav_sc0000886.1_g240.1.mk	1410	BTB POZ domain-containing At5g41330	1	GO:0051260	protein homooligomerization	Biological Process			IPR000210;IPR003131;noIPR;noIPR;noIPR;IPR036322;IPR011333	DOMAIN;DOMAIN;DOMAIN;DOMAIN;DOMAIN;HOMOLOGOUS_SUPERFAMILY;HOMOLOGOUS_SUPERFAMILY	BTB/POZ domain;Potassium channel tetramerisation-type BTB domain;Potassium channel tetramerisation-type BTB domain;Potassium channel tetramerisation-type BTB domain;Potassium channel tetramerisation-type BTB domain;WD40-repeat-containing domain superfamily;SKP1/BTB/POZ domain superfamily	SM00225 (SMART);PF02214 (PFAM);G3DSA:3.30.710.10 (GENE3D);PTHR14499:SF106 (PANTHER);PTHR14499 (PANTHER);SSF50978 (SUPERFAMILY);SSF54695 (SUPERFAMILY)	GO:0005515;GO:0051260;GO:0005515	protein binding;protein homooligomerization;protein binding	Molecular Function;Biological Process;Molecular Function
Pav_sc0000886.1_g250.1.mk	1368	hydroxyproline-rich glyco family							noIPR;noIPR;noIPR;noIPR	null;null;null;null	null;null;null;null	mobidb-lite (MOBIDB_LITE);mobidb-lite (MOBIDB_LITE);PTHR31798:SF2 (PANTHER);PTHR31798 (PANTHER)
Pav_sc0000886.1_g260.1.mk	2961	puromycin-sensitive aminopeptidase isoform X1							IPR014782;IPR024601;noIPR;noIPR;IPR014782;IPR027268;IPR037144;IPR038438;IPR012779;IPR035414;noIPR;IPR001930;IPR012779;noIPR;noIPR	DOMAIN;DOMAIN;DOMAIN;DOMAIN;DOMAIN;HOMOLOGOUS_SUPERFAMILY;HOMOLOGOUS_SUPERFAMILY;HOMOLOGOUS_SUPERFAMILY;FAMILY;DOMAIN;DOMAIN;FAMILY;FAMILY;FAMILY;FAMILY	Peptidase M1, membrane alanine aminopeptidase, N-terminal;Peptidase M1, alanyl aminopeptidase, C-terminal;Peptidase M1, alanyl aminopeptidase, C-terminal;Peptidase M1, alanyl aminopeptidase, C-terminal;Peptidase M1, membrane alanine aminopeptidase, N-terminal;Peptidase M4/M1, CTD superfamily;Peptidase M1, alanyl aminopeptidase, C-terminal domain superfamily;Alanyl aminopeptidase, Ig-like domain s…	PR00756 (PRINTS);PF17432 (PFAM);G3DSA:1.10.1740.60 (GENE3D);G3DSA:2.60.40.1730 (GENE3D);PF01433 (PFAM);G3DSA:1.10.390.10 (GENE3D);G3DSA:1.25.50.10 (GENE3D);G3DSA:2.60.40.1840 (GENE3D);TIGR02414 (TIGRFAM);PF11940 (PFAM);PTHR11533:SF252 (PANTHER);PTHR11533 (PANTHER);cd09600 (CDD);SSF63737 (SUPERFAMILY);SSF55486 (SUPERFAMILY)	GO:0008237/GO:0008270;GO:0008237/GO:0008270;GO:0008270;GO:0006508;GO:0008270	metallopeptidase activity/zinc ion binding;metallopeptidase activity/zinc ion binding;zinc ion binding;proteolysis;zinc ion binding	Molecular Function/Molecular Function;Molecular Function/Molecular Function;Molecular Function;Biological Process;Molecular Function
Pav_sc0000886.1_g270.1.mk	3003	TIR P-loop containing nucleoside triphosphate hydrolase	3	GO:0005524;GO:0005886;GO:0007165	ATP binding;plasma membrane;signal transduction	Molecular Function;Cellular Component;Biological Process			noIPR;IPR035897;noIPR;noIPR;noIPR;IPR035897;IPR027417	null;HOMOLOGOUS_SUPERFAMILY;HOMOLOGOUS_SUPERFAMILY;HOMOLOGOUS_SUPERFAMILY;HOMOLOGOUS_SUPERFAMILY;HOMOLOGOUS_SUPERFAMILY;HOMOLOGOUS_SUPERFAMILY	null;Toll/interleukin-1 receptor homology (TIR) domain superfamily;Toll/interleukin-1 receptor homology (TIR) domain superfamily;Toll/interleukin-1 receptor homology (TIR) domain superfamily;Toll/interleukin-1 receptor homology (TIR) domain superfamily;Toll/interleukin-1 receptor homology (TIR) domain superfamily;P-loop containing nucleoside triphosphate hydrolase	G3DSA:3.40.50.300 (GENE3D);G3DSA:3.40.50.10140 (GENE3D);mobidb-lite (MOBIDB_LITE);PTHR32472:SF11 (PANTHER);PTHR32472 (PANTHER);SSF52200 (SUPERFAMILY);SSF52540 (SUPERFAMILY)
Pav_sc0000886.1_g280.1.mk	264	ubiquitin-conjugating enzyme E2 4							IPR016135;noIPR;noIPR;IPR016135	HOMOLOGOUS_SUPERFAMILY;HOMOLOGOUS_SUPERFAMILY;HOMOLOGOUS_SUPERFAMILY;HOMOLOGOUS_SUPERFAMILY	Ubiquitin-conjugating enzyme/RWD-like;Ubiquitin-conjugating enzyme/RWD-like;Ubiquitin-conjugating enzyme/RWD-like;Ubiquitin-conjugating enzyme/RWD-like	G3DSA:3.10.110.10 (GENE3D);PTHR43946 (PANTHER);PTHR43946:SF3 (PANTHER);SSF54495 (SUPERFAMILY)
Pav_sc0000886.1_g290.1.mk	258	Ubiquitin-fold modifier-conjugating enzyme							noIPR;noIPR;noIPR	null;null;null	null;null;null	mobidb-lite (MOBIDB_LITE);PTHR43946:SF3 (PANTHER);PTHR43946 (PANTHER)
Pav_sc0000886.1_g300.1.br	267	hypothetical protein PRUPE_7G150300
Pav_sc0000886.1_g310.1.mk	2373	AT-rich interactive domain-containing 2-like	2	GO:0003677;GO:0005773	DNA binding;vacuole	Molecular Function;Cellular Component			noIPR;IPR001841;IPR001606;IPR013083;IPR001606;IPR036431;IPR024766;noIPR;noIPR;IPR001841;IPR001606;IPR001005;noIPR;IPR036431	null;DOMAIN;DOMAIN;HOMOLOGOUS_SUPERFAMILY;DOMAIN;HOMOLOGOUS_SUPERFAMILY;DOMAIN;DOMAIN;DOMAIN;DOMAIN;DOMAIN;DOMAIN;DOMAIN;HOMOLOGOUS_SUPERFAMILY	null;Zinc finger, RING-type;ARID DNA-binding domain;Zinc finger, RING/FYVE/PHD-type;ARID DNA-binding domain;ARID DNA-binding domain superfamily;Zinc finger, RING-H2-type;Zinc finger, RING-H2-type;Zinc finger, RING-H2-type;Zinc finger, RING-type;ARID DNA-binding domain;SANT/Myb domain;SANT/Myb domain;ARID DNA-binding domain superfamily	SM01014 (SMART);SM00184 (SMART);SM00501 (SMART);G3DSA:3.30.40.10 (GENE3D);PF01388 (PFAM);G3DSA:1.10.150.60 (GENE3D);PF12678 (PFAM);PTHR22970 (PANTHER);PTHR22970:SF23 (PANTHER);PS50089 (PROSITE_PROFILES);PS51011 (PROSITE_PROFILES);cd00167 (CDD);SSF57850 (SUPERFAMILY);SSF46774 (SUPERFAMILY)	GO:0003677;GO:0003677;GO:0003677;GO:0008270;GO:0003677;GO:0003677	DNA binding;DNA binding;DNA binding;zinc ion binding;DNA binding;DNA binding	Molecular Function;Molecular Function;Molecular Function;Molecular Function;Molecular Function;Molecular Function
Pav_sc0000886.1_g320.1.br	828	cytochrome c oxidase assembly COX15-like							noIPR	null	null	mobidb-lite (MOBIDB_LITE)
Pav_sc0000886.1_g330.1.mk	750	histone deacetylase complex subunit SAP30 SAP30							IPR025718;noIPR;noIPR;IPR024145	DOMAIN;DOMAIN;DOMAIN;FAMILY	Histone deacetylase complex subunit SAP30, Sin3 binding domain;Histone deacetylase complex subunit SAP30, Sin3 binding domain;Histone deacetylase complex subunit SAP30, Sin3 binding domain;Histone deacetylase complex subunit SAP30/SAP30-like	PF13867 (PFAM);mobidb-lite (MOBIDB_LITE);PTHR13286:SF8 (PANTHER);PTHR13286 (PANTHER)	GO:0005515	protein binding	Molecular Function
Pav_sc0000886.1_g340.1.mk	363	---NA---
Pav_sc0000886.1_g350.1.mk	486	serine arginine-rich splicing factor SR45a-like isoform X1	2	GO:0000166;GO:0003676	nucleotide binding;nucleic acid binding	Molecular Function;Molecular Function			IPR000504;IPR012677;IPR000504;noIPR;noIPR;IPR000504;IPR035979	DOMAIN;HOMOLOGOUS_SUPERFAMILY;DOMAIN;DOMAIN;DOMAIN;DOMAIN;HOMOLOGOUS_SUPERFAMILY	RNA recognition motif domain;Nucleotide-binding alpha-beta plait domain superfamily;RNA recognition motif domain;RNA recognition motif domain;RNA recognition motif domain;RNA recognition motif domain;RNA-binding domain superfamily	SM00360 (SMART);G3DSA:3.30.70.330 (GENE3D);PF00076 (PFAM);mobidb-lite (MOBIDB_LITE);PTHR15241 (PANTHER);PS50102 (PROSITE_PROFILES);SSF54928 (SUPERFAMILY)	GO:0003676;GO:0003676;GO:0003676;GO:0003676	nucleic acid binding;nucleic acid binding;nucleic acid binding;nucleic acid binding	Molecular Function;Molecular Function;Molecular Function;Molecular Function
Pav_sc0000886.1_g360.1.mk	3036	beta-adaptin B	4	GO:0006886;GO:0008565;GO:0016192;GO:0030131	intracellular protein transport;protein transporter activity;vesicle-mediated transport;clathrin adaptor complex	Biological Process;Molecular Function;Biological Process;Cellular Component			IPR008152;IPR015151;IPR013037;IPR008152;IPR012295;IPR002553;IPR015151;IPR016342;IPR011989;noIPR;noIPR;IPR026739;IPR013041;IPR016024;IPR009028	DOMAIN;DOMAIN;HOMOLOGOUS_SUPERFAMILY;DOMAIN;HOMOLOGOUS_SUPERFAMILY;DOMAIN;DOMAIN;FAMILY;HOMOLOGOUS_SUPERFAMILY;HOMOLOGOUS_SUPERFAMILY;HOMOLOGOUS_SUPERFAMILY;FAMILY;HOMOLOGOUS_SUPERFAMILY;HOMOLOGOUS_SUPERFAMILY;HOMOLOGOUS_SUPERFAMILY	Clathrin adaptor, alpha/beta/gamma-adaptin, appendage, Ig-like subdomain;Beta-adaptin appendage, C-terminal subdomain;Clathrin adaptor, beta-adaptin, appendage, Ig-like subdomain;Clathrin adaptor, alpha/beta/gamma-adaptin, appendage, Ig-like subdomain;TBP domain superfamily;Clathrin/coatomer adaptor, adaptin-like, N-terminal;Beta-adaptin appendage, C-terminal subdomain;AP-1/2/4 complex subunit be…	SM00809 (SMART);SM01020 (SMART);G3DSA:2.60.40.1150 (GENE3D);PF02883 (PFAM);G3DSA:3.30.310.10 (GENE3D);PF01602 (PFAM);PF09066 (PFAM);PIRSF002291 (PIRSF);G3DSA:1.25.10.10 (GENE3D);mobidb-lite (MOBIDB_LITE);PTHR11134:SF3 (PANTHER);PTHR11134 (PANTHER);SSF49348 (SUPERFAMILY);SSF48371 (SUPERFAMILY);SSF55711 (SUPERFAMILY)	GO:0030131/GO:0016192/GO:0006886;GO:0030131/GO:0006886/GO:0016192;GO:0006886/GO:0016192;GO:0030131/GO:0016192/GO:0006886;GO:0006886/GO:0016192/GO:0030117;GO:0030131/GO:0006886/GO:0016192;GO:0030276/GO:0015031;GO:0016192;GO:0005488;GO:0030117/GO:0016192/GO:0006886	clathrin adaptor complex/vesicle-mediated transport/intracellular protein transport;clathrin adaptor complex/intracellular protein transport/vesicle-mediated transport;intracellular protein transport/vesicle-mediated transport;clathrin adaptor complex/vesicle-mediated transport/intracellular protein transport;intracellular protein transport/vesicle-mediated transport/membrane coat;clathrin adapto…	Cellular Component/Biological Process/Biological Process;Cellular Component/Biological Process/Biological Process;Biological Process/Biological Process;Cellular Component/Biological Process/Biological Process;Biological Process/Biological Process/Cellular Component;Cellular Component/Biological Process/Biological Process;Molecular Function/Biological Process;Biological Process;Molecular Function;…
Pav_sc0000886.1_g370.1.mk	2193	DNA repair helicase XPB1	6	GO:0003677;GO:0004003;GO:0005524;GO:0006289;GO:0006367;GO:0032508	DNA binding;ATP-dependent DNA helicase activity;ATP binding;nucleotide-excision repair;transcription initiation from RNA polymerase II promoter;DNA duplex unwinding	Molecular Function;Molecular Function;Molecular Function;Biological Process;Biological Process;Biological Process	EC:3.6.1.3;EC:3.6.1.15	Adenosinetriphosphatase;Nucleoside-triphosphate phosphatase	noIPR;IPR014001;IPR001161;noIPR;noIPR;IPR032830;IPR032438;IPR006935;noIPR;noIPR;noIPR;IPR014001;noIPR;IPR027417;IPR027417	null;DOMAIN;FAMILY;FAMILY;FAMILY;DOMAIN;DOMAIN;DOMAIN;DOMAIN;DOMAIN;DOMAIN;DOMAIN;DOMAIN;HOMOLOGOUS_SUPERFAMILY;HOMOLOGOUS_SUPERFAMILY	null;Helicase superfamily 1/2, ATP-binding domain;Helicase XPB/Ssl2;Helicase XPB/Ssl2;Helicase XPB/Ssl2;Helicase XPB/Ssl2, N-terminal domain;ERCC3/RAD25/XPB helicase, C-terminal domain;Helicase/UvrB, N-terminal;Helicase/UvrB, N-terminal;Helicase/UvrB, N-terminal;Helicase/UvrB, N-terminal;Helicase superfamily 1/2, ATP-binding domain;Helicase superfamily 1/2, ATP-binding domain;P-loop containing nu…	PR00851 (PRINTS);SM00487 (SMART);TIGR00603 (TIGRFAM);G3DSA:3.40.50.300 (GENE3D);G3DSA:3.40.50.300 (GENE3D);PF13625 (PFAM);PF16203 (PFAM);PF04851 (PFAM);mobidb-lite (MOBIDB_LITE);PTHR11274:SF0 (PANTHER);PTHR11274 (PANTHER);PS51192 (PROSITE_PROFILES);cd00046 (CDD);SSF52540 (SUPERFAMILY);SSF52540 (SUPERFAMILY)	GO:0006367/GO:0006289/GO:0004003;GO:0016787/GO:0005524/GO:0003677	transcription initiation from RNA polymerase II promoter/nucleotide-excision repair/ATP-dependent DNA helicase activity;hydrolase activity/ATP binding/DNA binding	Biological Process/Biological Process/Molecular Function;Molecular Function/Molecular Function/Molecular Function
Pav_sc0000886.1_g380.1.mk	1038	zinc finger CONSTANS-LIKE 11	3	GO:0005634;GO:0009416;GO:0009909	nucleus;response to light stimulus;regulation of flower development	Cellular Component;Biological Process;Biological Process			IPR010402;noIPR;noIPR;noIPR;IPR010402	DOMAIN;DOMAIN;DOMAIN;DOMAIN;DOMAIN	CCT domain;CCT domain;CCT domain;CCT domain;CCT domain	PF06203 (PFAM);mobidb-lite (MOBIDB_LITE);PTHR31319:SF20 (PANTHER);PTHR31319 (PANTHER);PS51017 (PROSITE_PROFILES)	GO:0005515;GO:0005515	protein binding;protein binding	Molecular Function;Molecular Function
Pav_sc0000886.1_g390.1.mk	798	uncharacterized protein LOC110762502	1	GO:0016021	integral component of membrane	Cellular Component			noIPR;noIPR;noIPR	null;null;null	null;null;null	mobidb-lite (MOBIDB_LITE);PTHR31152:SF6 (PANTHER);PTHR31152 (PANTHER)
Pav_sc0000886.1_g400.1.mk	510	E3 ubiquitin- ligase RHA1B-like	2	GO:0008270;GO:0016021	zinc ion binding;integral component of membrane	Molecular Function;Cellular Component			IPR001841;IPR013083;IPR001841;noIPR;noIPR;IPR001841;noIPR;noIPR	DOMAIN;HOMOLOGOUS_SUPERFAMILY;DOMAIN;DOMAIN;DOMAIN;DOMAIN;DOMAIN;DOMAIN	Zinc finger, RING-type;Zinc finger, RING/FYVE/PHD-type;Zinc finger, RING-type;Zinc finger, RING-type;Zinc finger, RING-type;Zinc finger, RING-type;Zinc finger, RING-type;Zinc finger, RING-type	SM00184 (SMART);G3DSA:3.30.40.10 (GENE3D);PF13639 (PFAM);PTHR14155:SF463 (PANTHER);PTHR14155 (PANTHER);PS50089 (PROSITE_PROFILES);cd16448 (CDD);SSF57850 (SUPERFAMILY)
Pav_sc0000886.1_g410.1.mk	1932	BTB POZ domain-containing At1g63850							noIPR;noIPR;noIPR;noIPR;IPR038920;IPR000210	null;null;null;null;FAMILY;DOMAIN	null;null;null;null;BTB/POZ domain-containing protein;BTB/POZ domain	G3DSA:3.30.710.10 (GENE3D);mobidb-lite (MOBIDB_LITE);mobidb-lite (MOBIDB_LITE);PTHR31060:SF3 (PANTHER);PTHR31060 (PANTHER);PS50097 (PROSITE_PROFILES)	GO:0005515	protein binding	Molecular Function
Pav_sc0000886.1_g420.1.mk	1080	phosphoglycerate mutase AT74H	3	GO:0005829;GO:0016311;GO:0050278	cytosol;dephosphorylation;sedoheptulose-bisphosphatase activity	Cellular Component;Biological Process;Molecular Function	EC:3.1.3.37;EC:3.1.3.41	Sedoheptulose-bisphosphatase;4-nitrophenylphosphatase	IPR013078;noIPR;IPR029033;IPR013078;noIPR;noIPR;IPR013078;IPR029033	FAMILY;FAMILY;HOMOLOGOUS_SUPERFAMILY;FAMILY;FAMILY;FAMILY;FAMILY;HOMOLOGOUS_SUPERFAMILY	Histidine phosphatase superfamily, clade-1;Histidine phosphatase superfamily, clade-1;Histidine phosphatase superfamily;Histidine phosphatase superfamily, clade-1;Histidine phosphatase superfamily, clade-1;Histidine phosphatase superfamily, clade-1;Histidine phosphatase superfamily, clade-1;Histidine phosphatase superfamily	SM00855 (SMART);PIRSF000709 (PIRSF);G3DSA:3.40.50.1240 (GENE3D);PF00300 (PFAM);PTHR23029:SF18 (PANTHER);PTHR23029 (PANTHER);cd07067 (CDD);SSF53254 (SUPERFAMILY)
Pav_sc0000886.1_g430.1.mk	2112	homeobox BEL1 homolog	6	GO:0003677;GO:0005634;GO:0005829;GO:0006355;GO:0009506;GO:0016020	DNA binding;nucleus;cytosol;regulation of transcription, DNA-templated;plasmodesma;membrane	Molecular Function;Cellular Component;Cellular Component;Biological Process;Cellular Component;Cellular Component			IPR006563;IPR006563;noIPR;noIPR;noIPR;noIPR;noIPR;noIPR;noIPR;noIPR;noIPR;IPR001356;IPR009057	DOMAIN;DOMAIN;DOMAIN;DOMAIN;DOMAIN;DOMAIN;DOMAIN;DOMAIN;DOMAIN;DOMAIN;DOMAIN;DOMAIN;HOMOLOGOUS_SUPERFAMILY	POX domain;POX domain;POX domain;POX domain;POX domain;POX domain;POX domain;POX domain;POX domain;POX domain;POX domain;Homeobox domain;Homeobox-like domain superfamily	SM00574 (SMART);PF07526 (PFAM);G3DSA:1.10.10.60 (GENE3D);G3DSA:1.10.10.60 (GENE3D);mobidb-lite (MOBIDB_LITE);mobidb-lite (MOBIDB_LITE);mobidb-lite (MOBIDB_LITE);mobidb-lite (MOBIDB_LITE);mobidb-lite (MOBIDB_LITE);PTHR11850 (PANTHER);PTHR11850:SF66 (PANTHER);cd00086 (CDD);SSF46689 (SUPERFAMILY)	GO:0003677;GO:0003677	DNA binding;DNA binding	Molecular Function;Molecular Function
Pav_sc0000886.1_g440.1.mk	1896	Beta-1,3-glucosyltransferase	1	GO:0016021	integral component of membrane	Cellular Component			noIPR;IPR006740;noIPR;noIPR;noIPR;noIPR	null;FAMILY;FAMILY;FAMILY;FAMILY;FAMILY	null;Protein of unknown function DUF604;Protein of unknown function DUF604;Protein of unknown function DUF604;Protein of unknown function DUF604;Protein of unknown function DUF604	G3DSA:3.90.550.50 (GENE3D);PF04646 (PFAM);mobidb-lite (MOBIDB_LITE);PTHR10811:SF27 (PANTHER);PTHR10811 (PANTHER);PTHR10811 (PANTHER)
Pav_sc0000886.1_g450.1.mk	276	pentatricopeptide repeat-containing At2g13600-like							noIPR;noIPR	null;null	null;null	PTHR24015 (PANTHER);PTHR24015:SF829 (PANTHER)
Pav_sc0000886.1_g460.1.mk	2106	pentatricopeptide repeat-containing At2g13600							IPR002885;IPR002885;IPR011990;IPR011990;IPR011990;IPR002885;noIPR;noIPR;noIPR;noIPR;noIPR;noIPR;IPR002885;IPR002885;IPR002885;IPR002885;IPR002885;IPR002885;IPR002885;IPR002885;IPR002885;IPR002885;IPR002885;IPR011990	REPEAT;REPEAT;HOMOLOGOUS_SUPERFAMILY;HOMOLOGOUS_SUPERFAMILY;HOMOLOGOUS_SUPERFAMILY;REPEAT;REPEAT;REPEAT;REPEAT;REPEAT;REPEAT;REPEAT;REPEAT;REPEAT;REPEAT;REPEAT;REPEAT;REPEAT;REPEAT;REPEAT;REPEAT;REPEAT;REPEAT;HOMOLOGOUS_SUPERFAMILY	Pentatricopeptide repeat;Pentatricopeptide repeat;Tetratricopeptide-like helical domain superfamily;Tetratricopeptide-like helical domain superfamily;Tetratricopeptide-like helical domain superfamily;Pentatricopeptide repeat;Pentatricopeptide repeat;Pentatricopeptide repeat;Pentatricopeptide repeat;Pentatricopeptide repeat;Pentatricopeptide repeat;Pentatricopeptide repeat;Pentatricopeptide repeat…	PF13041 (PFAM);TIGR00756 (TIGRFAM);G3DSA:1.25.40.10 (GENE3D);G3DSA:1.25.40.10 (GENE3D);G3DSA:1.25.40.10 (GENE3D);PF01535 (PFAM);PTHR24015 (PANTHER);PTHR24015:SF829 (PANTHER);PTHR24015 (PANTHER);PTHR24015:SF829 (PANTHER);PTHR24015 (PANTHER);PTHR24015:SF829 (PANTHER);PS51375 (PROSITE_PROFILES);PS51375 (PROSITE_PROFILES);PS51375 (PROSITE_PROFILES);PS51375 (PROSITE_PROFILES);PS51375 (PROSITE_PROFILES…	GO:0005515;GO:0005515;GO:0005515;GO:0005515	protein binding;protein binding;protein binding;protein binding	Molecular Function;Molecular Function;Molecular Function;Molecular Function
Pav_sc0000886.1_g470.1.mk	852	Polyketide cyclase -like domain containing							IPR037401;noIPR;noIPR;noIPR;IPR032710	DOMAIN;DOMAIN;DOMAIN;DOMAIN;HOMOLOGOUS_SUPERFAMILY	SnoaL-like domain;SnoaL-like domain;SnoaL-like domain;SnoaL-like domain;NTF2-like domain superfamily	PF12680 (PFAM);G3DSA:3.10.450.50 (GENE3D);PTHR33698 (PANTHER);PTHR33698:SF1 (PANTHER);SSF54427 (SUPERFAMILY)
Pav_sc0000886.1_g480.1.mk	267	PREDICTED: uncharacterized protein LOC103337557							noIPR	null	null	mobidb-lite (MOBIDB_LITE)
Pav_sc0000886.1_g490.1.mk	753	beta-carotene hydroxylase chloroplastic-like isoform X2							noIPR;noIPR;noIPR;noIPR	null;null;null;null	null;null;null;null	PTHR31899 (PANTHER);PTHR31899:SF7 (PANTHER);PTHR31899:SF7 (PANTHER);PTHR31899 (PANTHER)
Pav_sc0000886.1_g500.1.mk	216	beta-carotene 3-hydroxylase chloroplastic-like
Pav_sc0000886.1_g510.1.br	435	DNA-(apurinic or apyrimidinic site) lyase 2 isoform X1
Pav_sc0000886.1_g520.1.mk	315	SPIRAL1-like 5							noIPR;noIPR;noIPR	null;null;null	null;null;null	mobidb-lite (MOBIDB_LITE);PTHR33403 (PANTHER);PTHR33403:SF2 (PANTHER)
Pav_sc0000886.1_g530.1.br	279	---NA---
Pav_sc0000886.1_g540.1.mk	315	SPIRAL1-like 5							noIPR;noIPR;noIPR	null;null;null	null;null;null	mobidb-lite (MOBIDB_LITE);PTHR33403:SF2 (PANTHER);PTHR33403 (PANTHER)
Pav_sc0000886.1_g550.1.mk	1449	probable polygalacturonase	5	GO:0004650;GO:0005576;GO:0005975;GO:0016021;GO:0071555	polygalacturonase activity;extracellular region;carbohydrate metabolic process;integral component of membrane;cell wall organization	Molecular Function;Cellular Component;Biological Process;Cellular Component;Biological Process	EC:3.2.1.15	Polygalacturonase	IPR012334;IPR000743;noIPR;noIPR;IPR011050	HOMOLOGOUS_SUPERFAMILY;FAMILY;FAMILY;FAMILY;HOMOLOGOUS_SUPERFAMILY	Pectin lyase fold;Glycoside hydrolase, family 28;Glycoside hydrolase, family 28;Glycoside hydrolase, family 28;Pectin lyase fold/virulence factor	G3DSA:2.160.20.10 (GENE3D);PF00295 (PFAM);PTHR31339:SF7 (PANTHER);PTHR31339 (PANTHER);SSF51126 (SUPERFAMILY)	GO:0005975/GO:0004650	carbohydrate metabolic process/polygalacturonase activity	Biological Process/Molecular Function
Pav_sc0000886.1_g560.1.mk	1131	mitogen-activated kinase 4-like	5	GO:0000165;GO:0004707;GO:0005524;GO:0005634;GO:0080026	MAPK cascade;MAP kinase activity;ATP binding;nucleus;response to indolebutyric acid	Biological Process;Molecular Function;Molecular Function;Cellular Component;Biological Process	EC:2.7.11;EC:2.7.11.24	Transferring phosphorus-containing groups;Mitogen-activated protein kinase	IPR000719;noIPR;noIPR;IPR000719;noIPR;noIPR;noIPR;IPR000719;noIPR;IPR011009	DOMAIN;DOMAIN;DOMAIN;DOMAIN;DOMAIN;DOMAIN;DOMAIN;DOMAIN;DOMAIN;HOMOLOGOUS_SUPERFAMILY	Protein kinase domain;Protein kinase domain;Protein kinase domain;Protein kinase domain;Protein kinase domain;Protein kinase domain;Protein kinase domain;Protein kinase domain;Protein kinase domain;Protein kinase-like domain superfamily	SM00220 (SMART);G3DSA:1.10.510.10 (GENE3D);PIRSF000654 (PIRSF);PF00069 (PFAM);G3DSA:3.30.200.20 (GENE3D);PTHR24055 (PANTHER);PTHR24055:SF224 (PANTHER);PS50011 (PROSITE_PROFILES);cd07858 (CDD);SSF56112 (SUPERFAMILY)	GO:0004672/GO:0006468/GO:0005524;GO:0004672/GO:0006468/GO:0005524;GO:0004672/GO:0006468/GO:0005524	protein kinase activity/protein phosphorylation/ATP binding;protein kinase activity/protein phosphorylation/ATP binding;protein kinase activity/protein phosphorylation/ATP binding	Molecular Function/Biological Process/Molecular Function;Molecular Function/Biological Process/Molecular Function;Molecular Function/Biological Process/Molecular Function
Pav_sc0000886.1_g570.1.br	1386	heat shock 83	4	GO:0005524;GO:0006457;GO:0006950;GO:0051082	ATP binding;protein folding;response to stress;unfolded protein binding	Molecular Function;Biological Process;Biological Process;Molecular Function			IPR020575;IPR003594;IPR001404;IPR036890;IPR003594;noIPR;noIPR;noIPR;IPR001404;noIPR;noIPR;IPR001404;IPR003594;IPR036890;IPR020568	DOMAIN;DOMAIN;FAMILY;HOMOLOGOUS_SUPERFAMILY;DOMAIN;DOMAIN;DOMAIN;DOMAIN;FAMILY;FAMILY;FAMILY;FAMILY;DOMAIN;HOMOLOGOUS_SUPERFAMILY;HOMOLOGOUS_SUPERFAMILY	Heat shock protein Hsp90, N-terminal;Histidine kinase/HSP90-like ATPase;Heat shock protein Hsp90 family;Histidine kinase/HSP90-like ATPase superfamily;Histidine kinase/HSP90-like ATPase;Histidine kinase/HSP90-like ATPase;Histidine kinase/HSP90-like ATPase;Histidine kinase/HSP90-like ATPase;Heat shock protein Hsp90 family;Heat shock protein Hsp90 family;Heat shock protein Hsp90 family;Heat shock p…	PR00775 (PRINTS);SM00387 (SMART);PIRSF002583 (PIRSF);G3DSA:3.30.565.10 (GENE3D);PF02518 (PFAM);G3DSA:3.30.70.2140 (GENE3D);G3DSA:3.40.50.11260 (GENE3D);G3DSA:3.30.230.80 (GENE3D);PF00183 (PFAM);mobidb-lite (MOBIDB_LITE);PTHR11528:SF74 (PANTHER);PTHR11528 (PANTHER);cd00075 (CDD);SSF55874 (SUPERFAMILY);SSF54211 (SUPERFAMILY)	GO:0051082/GO:0006457/GO:0006950/GO:0005524;GO:0051082/GO:0006457/GO:0006950/GO:0005524;GO:0051082/GO:0006457/GO:0006950/GO:0005524	unfolded protein binding/protein folding/response to stress/ATP binding;unfolded protein binding/protein folding/response to stress/ATP binding;unfolded protein binding/protein folding/response to stress/ATP binding	Molecular Function/Biological Process/Biological Process/Molecular Function;Molecular Function/Biological Process/Biological Process/Molecular Function;Molecular Function/Biological Process/Biological Process/Molecular Function
Pav_sc0000886.1_g580.1.br	906	heat shock 83-like							IPR001404;noIPR;IPR037196;noIPR;noIPR;noIPR;IPR001404;noIPR;IPR020568;IPR037196	FAMILY;FAMILY;HOMOLOGOUS_SUPERFAMILY;HOMOLOGOUS_SUPERFAMILY;HOMOLOGOUS_SUPERFAMILY;HOMOLOGOUS_SUPERFAMILY;FAMILY;FAMILY;HOMOLOGOUS_SUPERFAMILY;HOMOLOGOUS_SUPERFAMILY	Heat shock protein Hsp90 family;Heat shock protein Hsp90 family;HSP90, C-terminal domain;HSP90, C-terminal domain;HSP90, C-terminal domain;HSP90, C-terminal domain;Heat shock protein Hsp90 family;Heat shock protein Hsp90 family;Ribosomal protein S5 domain 2-type fold;HSP90, C-terminal domain	PF00183 (PFAM);G3DSA:3.30.230.80 (GENE3D);G3DSA:1.20.120.790 (GENE3D);G3DSA:3.40.50.11260 (GENE3D);G3DSA:3.40.50.11260 (GENE3D);mobidb-lite (MOBIDB_LITE);PTHR11528 (PANTHER);PTHR11528:SF74 (PANTHER);SSF54211 (SUPERFAMILY);SSF110942 (SUPERFAMILY)	GO:0006457/GO:0005524/GO:0006950/GO:0051082;GO:0006457/GO:0005524/GO:0006950/GO:0051082	protein folding/ATP binding/response to stress/unfolded protein binding;protein folding/ATP binding/response to stress/unfolded protein binding	Biological Process/Molecular Function/Biological Process/Molecular Function;Biological Process/Molecular Function/Biological Process/Molecular Function
Pav_sc0000886.1_g590.1.br	630	heat shock 83	4	GO:0005524;GO:0006457;GO:0006950;GO:0051082	ATP binding;protein folding;response to stress;unfolded protein binding	Molecular Function;Biological Process;Biological Process;Molecular Function			noIPR;IPR001404;IPR037196;noIPR;IPR001404;noIPR;IPR037196	null;FAMILY;HOMOLOGOUS_SUPERFAMILY;HOMOLOGOUS_SUPERFAMILY;FAMILY;FAMILY;HOMOLOGOUS_SUPERFAMILY	null;Heat shock protein Hsp90 family;HSP90, C-terminal domain;HSP90, C-terminal domain;Heat shock protein Hsp90 family;Heat shock protein Hsp90 family;HSP90, C-terminal domain	G3DSA:3.40.50.11260 (GENE3D);PF00183 (PFAM);G3DSA:1.20.120.790 (GENE3D);mobidb-lite (MOBIDB_LITE);PTHR11528 (PANTHER);PTHR11528:SF74 (PANTHER);SSF110942 (SUPERFAMILY)	GO:0051082/GO:0006950/GO:0005524/GO:0006457;GO:0051082/GO:0006950/GO:0005524/GO:0006457	unfolded protein binding/response to stress/ATP binding/protein folding;unfolded protein binding/response to stress/ATP binding/protein folding	Molecular Function/Biological Process/Molecular Function/Biological Process;Molecular Function/Biological Process/Molecular Function/Biological Process
Pav_sc0000886.1_g600.1.br	297	40S ribosomal S10-1							IPR036388;IPR005326;noIPR;noIPR;IPR037447	HOMOLOGOUS_SUPERFAMILY;DOMAIN;DOMAIN;DOMAIN;FAMILY	Winged helix-like DNA-binding domain superfamily;Plectin/S10, N-terminal;Plectin/S10, N-terminal;Plectin/S10, N-terminal;40S Ribosomal protein S10	G3DSA:1.10.10.10 (GENE3D);PF03501 (PFAM);mobidb-lite (MOBIDB_LITE);PTHR12146:SF7 (PANTHER);PTHR12146 (PANTHER)
Pav_sc0000886.1_g610.1.mk	375	transcription repressor MYB6							IPR001005;noIPR;noIPR;noIPR;noIPR;IPR001005;IPR009057	DOMAIN;DOMAIN;DOMAIN;DOMAIN;DOMAIN;DOMAIN;HOMOLOGOUS_SUPERFAMILY	SANT/Myb domain;SANT/Myb domain;SANT/Myb domain;SANT/Myb domain;SANT/Myb domain;SANT/Myb domain;Homeobox-like domain superfamily	PF00249 (PFAM);G3DSA:1.10.10.60 (GENE3D);PTHR10641:SF451 (PANTHER);PTHR10641 (PANTHER);PTHR10641 (PANTHER);cd00167 (CDD);SSF46689 (SUPERFAMILY)	GO:0003677	DNA binding	Molecular Function
Pav_sc0000886.1_g620.1.mk	594	transcription factor MYB13-like	1	GO:0003677	DNA binding	Molecular Function			noIPR;IPR001005;noIPR;noIPR;IPR017930;IPR001005;IPR009057	null;DOMAIN;DOMAIN;DOMAIN;DOMAIN;DOMAIN;HOMOLOGOUS_SUPERFAMILY	null;SANT/Myb domain;SANT/Myb domain;SANT/Myb domain;Myb domain;SANT/Myb domain;Homeobox-like domain superfamily	G3DSA:1.10.10.60 (GENE3D);PF00249 (PFAM);PTHR10641 (PANTHER);PTHR10641:SF451 (PANTHER);PS51294 (PROSITE_PROFILES);cd00167 (CDD);SSF46689 (SUPERFAMILY)	GO:0003677	DNA binding	Molecular Function
Pav_sc0000886.1_g640.1.br	261	---NA---
Pav_sc0000886.1_g650.1.mk	1179	uncharacterized protein LOC110762466							IPR008511;noIPR;noIPR;noIPR	FAMILY;FAMILY;FAMILY;FAMILY	Protein BYPASS-related;Protein BYPASS-related;Protein BYPASS-related;Protein BYPASS-related	PF05633 (PFAM);mobidb-lite (MOBIDB_LITE);PTHR31509:SF7 (PANTHER);PTHR31509 (PANTHER)
Pav_sc0000886.1_g660.1.mk	1470	monodehydroascorbate reductase mitochondrial	2	GO:0016491;GO:0055114	oxidoreductase activity;oxidation-reduction process	Molecular Function;Biological Process			noIPR;noIPR;IPR036188;IPR023753;IPR036188;IPR016156;noIPR;noIPR;IPR036188	null;null;HOMOLOGOUS_SUPERFAMILY;DOMAIN;HOMOLOGOUS_SUPERFAMILY;HOMOLOGOUS_SUPERFAMILY;HOMOLOGOUS_SUPERFAMILY;HOMOLOGOUS_SUPERFAMILY;HOMOLOGOUS_SUPERFAMILY	null;null;FAD/NAD(P)-binding domain superfamily;FAD/NAD(P)-binding domain;FAD/NAD(P)-binding domain superfamily;FAD/NAD-linked reductase, dimerisation domain superfamily;FAD/NAD-linked reductase, dimerisation domain superfamily;FAD/NAD-linked reductase, dimerisation domain superfamily;FAD/NAD(P)-binding domain superfamily	PR00368 (PRINTS);PR00411 (PRINTS);G3DSA:3.50.50.60 (GENE3D);PF07992 (PFAM);G3DSA:3.50.50.60 (GENE3D);G3DSA:3.30.390.30 (GENE3D);PTHR43557:SF6 (PANTHER);PTHR43557 (PANTHER);SSF51905 (SUPERFAMILY)	GO:0016491/GO:0055114;GO:0055114/GO:0050660/GO:0016491	oxidoreductase activity/oxidation-reduction process;oxidation-reduction process/flavin adenine dinucleotide binding/oxidoreductase activity	Molecular Function/Biological Process;Biological Process/Molecular Function/Molecular Function
Pav_sc0000886.1_g680.1.mk	387	heavy metal-associated isoprenylated plant 39-like	2	GO:0030001;GO:0046872	metal ion transport;metal ion binding	Biological Process;Molecular Function			IPR006121;noIPR;noIPR;noIPR;noIPR;IPR036163	DOMAIN;DOMAIN;DOMAIN;DOMAIN;DOMAIN;HOMOLOGOUS_SUPERFAMILY	Heavy metal-associated domain, HMA;Heavy metal-associated domain, HMA;Heavy metal-associated domain, HMA;Heavy metal-associated domain, HMA;Heavy metal-associated domain, HMA;Heavy metal-associated domain superfamily	PF00403 (PFAM);G3DSA:3.30.70.100 (GENE3D);mobidb-lite (MOBIDB_LITE);PTHR22814 (PANTHER);PTHR22814:SF127 (PANTHER);SSF55008 (SUPERFAMILY)	GO:0030001/GO:0046872;GO:0030001/GO:0046872	metal ion transport/metal ion binding;metal ion transport/metal ion binding	Biological Process/Molecular Function;Biological Process/Molecular Function
Pav_sc0000886.1_g690.1.mk	1452	1-aminocyclopropane-1-carboxylate synthase	4	GO:0016847;GO:0030170;GO:0042218;GO:0042802	1-aminocyclopropane-1-carboxylate synthase activity;pyridoxal phosphate binding;1-aminocyclopropane-1-carboxylate biosynthetic process;identical protein binding	Molecular Function;Molecular Function;Biological Process;Molecular Function	EC:4.4.1.14	1-aminocyclopropane-1-carboxylate synthase	noIPR;IPR004839;IPR015421;IPR015422;noIPR;noIPR;noIPR;IPR015424	null;DOMAIN;HOMOLOGOUS_SUPERFAMILY;HOMOLOGOUS_SUPERFAMILY;HOMOLOGOUS_SUPERFAMILY;HOMOLOGOUS_SUPERFAMILY;HOMOLOGOUS_SUPERFAMILY;HOMOLOGOUS_SUPERFAMILY	null;Aminotransferase, class I/classII;Pyridoxal phosphate-dependent transferase, major domain;Pyridoxal phosphate-dependent transferase domain 1;Pyridoxal phosphate-dependent transferase domain 1;Pyridoxal phosphate-dependent transferase domain 1;Pyridoxal phosphate-dependent transferase domain 1;Pyridoxal phosphate-dependent transferase	PR00753 (PRINTS);PF00155 (PFAM);G3DSA:3.40.640.10 (GENE3D);G3DSA:3.90.1150.10 (GENE3D);PTHR43795:SF6 (PANTHER);PTHR43795 (PANTHER);cd00609 (CDD);SSF53383 (SUPERFAMILY)	GO:0009058/GO:0030170;GO:0003824;GO:0003824	biosynthetic process/pyridoxal phosphate binding;catalytic activity;catalytic activity	Biological Process/Molecular Function;Molecular Function;Molecular Function
Pav_sc0000886.1_g700.1.mk	555	2-C-methyl-D-erythritol 2,4-cyclodiphosphate chloroplastic	2	GO:0008685;GO:0016114	2-C-methyl-D-erythritol 2,4-cyclodiphosphate synthase activity;terpenoid biosynthetic process	Molecular Function;Biological Process	EC:4.6.1.12	2-C-methyl-D-erythritol 2,4-cyclodiphosphate synthase	IPR003526;IPR036571;noIPR;IPR003526;IPR036571	DOMAIN;HOMOLOGOUS_SUPERFAMILY;HOMOLOGOUS_SUPERFAMILY;DOMAIN;HOMOLOGOUS_SUPERFAMILY	2-C-methyl-D-erythritol 2,4-cyclodiphosphate synthase;2-C-methyl-D-erythritol 2,4-cyclodiphosphate synthase superfamily;2-C-methyl-D-erythritol 2,4-cyclodiphosphate synthase superfamily;2-C-methyl-D-erythritol 2,4-cyclodiphosphate synthase;2-C-methyl-D-erythritol 2,4-cyclodiphosphate synthase superfamily	PF02542 (PFAM);G3DSA:3.30.1330.50 (GENE3D);PTHR43181 (PANTHER);cd00554 (CDD);SSF69765 (SUPERFAMILY)	GO:0016114/GO:0008685;GO:0008685/GO:0016114;GO:0016114/GO:0008685;GO:0008685/GO:0016114	terpenoid biosynthetic process/2-C-methyl-D-erythritol 2,4-cyclodiphosphate synthase activity;2-C-methyl-D-erythritol 2,4-cyclodiphosphate synthase activity/terpenoid biosynthetic process;terpenoid biosynthetic process/2-C-methyl-D-erythritol 2,4-cyclodiphosphate synthase activity;2-C-methyl-D-erythritol 2,4-cyclodiphosphate synthase activity/terpenoid biosynthetic process	Biological Process/Molecular Function;Molecular Function/Biological Process;Biological Process/Molecular Function;Molecular Function/Biological Process
Pav_sc0000886.1_g710.1.mk	303	DET1- and DDB1-associated 1	3	GO:0005634;GO:0009788;GO:0032436	nucleus;negative regulation of abscisic acid-activated signaling pathway;positive regulation of proteasomal ubiquitin-dependent protein catabolic process	Cellular Component;Biological Process;Biological Process			IPR018276;noIPR;noIPR;noIPR;IPR033575	DOMAIN;DOMAIN;DOMAIN;DOMAIN;FAMILY	DET1- and DDB1-associated protein 1, N-terminal;DET1- and DDB1-associated protein 1, N-terminal;DET1- and DDB1-associated protein 1, N-terminal;DET1- and DDB1-associated protein 1, N-terminal;DET1- and DDB1-associated protein 1	PF10172 (PFAM);mobidb-lite (MOBIDB_LITE);mobidb-lite (MOBIDB_LITE);PTHR31879:SF2 (PANTHER);PTHR31879 (PANTHER)	GO:0032434	regulation of proteasomal ubiquitin-dependent protein catabolic process	Biological Process
Pav_sc0000886.1_g720.1.mk	1320	PIN2 TERF1-interacting telomerase inhibitor 1							IPR000467;IPR000467;noIPR;noIPR;noIPR;noIPR;IPR000467	DOMAIN;DOMAIN;DOMAIN;DOMAIN;DOMAIN;DOMAIN;DOMAIN	G-patch domain;G-patch domain;G-patch domain;G-patch domain;G-patch domain;G-patch domain;G-patch domain	SM00443 (SMART);PF01585 (PFAM);mobidb-lite (MOBIDB_LITE);mobidb-lite (MOBIDB_LITE);PTHR23149 (PANTHER);PTHR23149:SF9 (PANTHER);PS50174 (PROSITE_PROFILES)	GO:0003676;GO:0003676;GO:0003676	nucleic acid binding;nucleic acid binding;nucleic acid binding	Molecular Function;Molecular Function;Molecular Function
Pav_sc0000886.1_g730.1.mk	1191	meiotic recombination SPO11-2	9	GO:0000737;GO:0003677;GO:0003824;GO:0005524;GO:0005694;GO:0009553;GO:0009555;GO:0048316;GO:0051026	DNA catabolic process, endonucleolytic;DNA binding;catalytic activity;ATP binding;chromosome;embryo sac development;pollen development;seed development;chiasma assembly	Biological Process;Molecular Function;Molecular Function;Molecular Function;Cellular Component;Biological Process;Biological Process;Biological Process;Biological Process			IPR002815;IPR013049;noIPR;IPR036388;noIPR;IPR002815;IPR034136;IPR036078	FAMILY;DOMAIN;DOMAIN;HOMOLOGOUS_SUPERFAMILY;HOMOLOGOUS_SUPERFAMILY;FAMILY;DOMAIN;HOMOLOGOUS_SUPERFAMILY	Spo11/DNA topoisomerase VI subunit A;Spo11/DNA topoisomerase VI, subunit A, N-terminal;Spo11/DNA topoisomerase VI, subunit A, N-terminal;Winged helix-like DNA-binding domain superfamily;Winged helix-like DNA-binding domain superfamily;Spo11/DNA topoisomerase VI subunit A;Topoisomerase 6 subunit A/Spo11, TOPRIM domain;Spo11/DNA topoisomerase VI subunit A superfamily	PR01550 (PRINTS);PF04406 (PFAM);G3DSA:3.40.1360.10 (GENE3D);G3DSA:1.10.10.10 (GENE3D);PTHR10848:SF1 (PANTHER);PTHR10848 (PANTHER);cd00223 (CDD);SSF56726 (SUPERFAMILY)	GO:0003677/GO:0000737/GO:0005694;GO:0006259/GO:0005524/GO:0005694/GO:0003677/GO:0003824;GO:0003677/GO:0000737/GO:0005694;GO:0005694/GO:0000737/GO:0003677	DNA binding/DNA catabolic process, endonucleolytic/chromosome;DNA metabolic process/ATP binding/chromosome/DNA binding/catalytic activity;DNA binding/DNA catabolic process, endonucleolytic/chromosome;chromosome/DNA catabolic process, endonucleolytic/DNA binding	Molecular Function/Biological Process/Cellular Component;Biological Process/Molecular Function/Cellular Component/Molecular Function/Molecular Function;Molecular Function/Biological Process/Cellular Component;Cellular Component/Biological Process/Molecular Function
Pav_sc0000886.1_g770.1.mk	945	probable WRKY transcription factor 29							IPR003657;IPR003657;IPR036576;noIPR;noIPR;noIPR;IPR003657;IPR036576	DOMAIN;DOMAIN;HOMOLOGOUS_SUPERFAMILY;HOMOLOGOUS_SUPERFAMILY;HOMOLOGOUS_SUPERFAMILY;HOMOLOGOUS_SUPERFAMILY;DOMAIN;HOMOLOGOUS_SUPERFAMILY	WRKY domain;WRKY domain;WRKY domain superfamily;WRKY domain superfamily;WRKY domain superfamily;WRKY domain superfamily;WRKY domain;WRKY domain superfamily	SM00774 (SMART);PF03106 (PFAM);G3DSA:2.20.25.80 (GENE3D);mobidb-lite (MOBIDB_LITE);PTHR32096 (PANTHER);PTHR32096:SF35 (PANTHER);PS50811 (PROSITE_PROFILES);SSF118290 (SUPERFAMILY)	GO:0003700/GO:0006355/GO:0043565;GO:0003700/GO:0006355/GO:0043565;GO:0043565/GO:0006355/GO:0003700;GO:0003700/GO:0006355/GO:0043565;GO:0043565/GO:0006355/GO:0003700	DNA-binding transcription factor activity/regulation of transcription, DNA-templated/sequence-specific DNA binding;DNA-binding transcription factor activity/regulation of transcription, DNA-templated/sequence-specific DNA binding;sequence-specific DNA binding/regulation of transcription, DNA-templated/DNA-binding transcription factor activity;DNA-binding transcription factor activity/regulation o…	Molecular Function/Biological Process/Molecular Function;Molecular Function/Biological Process/Molecular Function;Molecular Function/Biological Process/Molecular Function;Molecular Function/Biological Process/Molecular Function;Molecular Function/Biological Process/Molecular Function
Pav_sc0000886.1_g780.1.mk	1470	endoglucanase 20-like	3	GO:0008810;GO:0009835;GO:0030245	cellulase activity;fruit ripening;cellulose catabolic process	Molecular Function;Biological Process;Biological Process	EC:3.2.1.4	Cellulase	IPR001701;IPR012341;IPR012341;noIPR;noIPR;noIPR;IPR008928	FAMILY;HOMOLOGOUS_SUPERFAMILY;HOMOLOGOUS_SUPERFAMILY;HOMOLOGOUS_SUPERFAMILY;HOMOLOGOUS_SUPERFAMILY;HOMOLOGOUS_SUPERFAMILY;HOMOLOGOUS_SUPERFAMILY	Glycoside hydrolase family 9;Six-hairpin glycosidase-like superfamily;Six-hairpin glycosidase-like superfamily;Six-hairpin glycosidase-like superfamily;Six-hairpin glycosidase-like superfamily;Six-hairpin glycosidase-like superfamily;Six-hairpin glycosidase superfamily	PF00759 (PFAM);G3DSA:1.50.10.10 (GENE3D);G3DSA:1.50.10.10 (GENE3D);PTHR22298:SF22 (PANTHER);PTHR22298 (PANTHER);PTHR22298 (PANTHER);SSF48208 (SUPERFAMILY)	GO:0005975/GO:0004553;GO:0003824;GO:0003824;GO:0003824	carbohydrate metabolic process/hydrolase activity, hydrolyzing O-glycosyl compounds;catalytic activity;catalytic activity;catalytic activity	Biological Process/Molecular Function;Molecular Function;Molecular Function;Molecular Function
Pav_sc0000886.1_g790.1.mk	4461	WD repeat-containing 7-like	1	GO:0005829	cytosol	Cellular Component			IPR001680;IPR015943;IPR001680;IPR015943;noIPR;noIPR;IPR001680;IPR017986;IPR036322	REPEAT;HOMOLOGOUS_SUPERFAMILY;REPEAT;HOMOLOGOUS_SUPERFAMILY;HOMOLOGOUS_SUPERFAMILY;HOMOLOGOUS_SUPERFAMILY;REPEAT;DOMAIN;HOMOLOGOUS_SUPERFAMILY	WD40 repeat;WD40/YVTN repeat-like-containing domain superfamily;WD40 repeat;WD40/YVTN repeat-like-containing domain superfamily;WD40/YVTN repeat-like-containing domain superfamily;WD40/YVTN repeat-like-containing domain superfamily;WD40 repeat;WD40-repeat-containing domain;WD40-repeat-containing domain superfamily	SM00320 (SMART);G3DSA:2.130.10.10 (GENE3D);PF00400 (PFAM);G3DSA:2.130.10.10 (GENE3D);mobidb-lite (MOBIDB_LITE);PTHR45384 (PANTHER);PS50082 (PROSITE_PROFILES);PS50294 (PROSITE_PROFILES);SSF50978 (SUPERFAMILY)	GO:0005515;GO:0005515;GO:0005515;GO:0005515;GO:0005515;GO:0005515;GO:0005515	protein binding;protein binding;protein binding;protein binding;protein binding;protein binding;protein binding	Molecular Function;Molecular Function;Molecular Function;Molecular Function;Molecular Function;Molecular Function;Molecular Function
Pav_sc0000886.1_g800.1.mk	2679	E4 SUMO- ligase PIAL2							IPR004181;IPR013083;noIPR;noIPR;noIPR;IPR027229;IPR004181;noIPR	DOMAIN;HOMOLOGOUS_SUPERFAMILY;HOMOLOGOUS_SUPERFAMILY;HOMOLOGOUS_SUPERFAMILY;HOMOLOGOUS_SUPERFAMILY;FAMILY;DOMAIN;DOMAIN	Zinc finger, MIZ-type;Zinc finger, RING/FYVE/PHD-type;Zinc finger, RING/FYVE/PHD-type;Zinc finger, RING/FYVE/PHD-type;Zinc finger, RING/FYVE/PHD-type;E3 SUMO protein ligase;Zinc finger, MIZ-type;Zinc finger, MIZ-type	PF02891 (PFAM);G3DSA:3.30.40.10 (GENE3D);mobidb-lite (MOBIDB_LITE);mobidb-lite (MOBIDB_LITE);PTHR10782 (PANTHER);PTHR10782:SF4 (PANTHER);PS51044 (PROSITE_PROFILES);cd16650 (CDD)	GO:0008270;GO:0019789;GO:0008270	zinc ion binding;SUMO transferase activity;zinc ion binding	Molecular Function;Molecular Function;Molecular Function
Pav_sc0000886.1_g810.1.mk	963	serine threonine- phosphatase PP1	3	GO:0004721;GO:0006470;GO:0046872	phosphoprotein phosphatase activity;protein dephosphorylation;metal ion binding	Molecular Function;Biological Process;Molecular Function	EC:3.1.3.16;EC:3.1.3.41	Protein-serine/threonine phosphatase;4-nitrophenylphosphatase	IPR006186;IPR006186;IPR029052;IPR004843;IPR031675;noIPR;noIPR;noIPR;noIPR	DOMAIN;DOMAIN;HOMOLOGOUS_SUPERFAMILY;DOMAIN;DOMAIN;DOMAIN;DOMAIN;DOMAIN;DOMAIN	Serine/threonine-specific protein phosphatase/bis(5-nucleosyl)-tetraphosphatase;Serine/threonine-specific protein phosphatase/bis(5-nucleosyl)-tetraphosphatase;Metallo-dependent phosphatase-like;Calcineurin-like phosphoesterase domain, ApaH type;Serine-threonine protein phosphatase, N-terminal;Serine-threonine protein phosphatase, N-terminal;Serine-threonine protein phosphatase, N-terminal;Serine…	PR00114 (PRINTS);SM00156 (SMART);G3DSA:3.60.21.10 (GENE3D);PF00149 (PFAM);PF16891 (PFAM);PTHR11668 (PANTHER);PTHR11668:SF294 (PANTHER);cd07414 (CDD);SSF56300 (SUPERFAMILY)	GO:0016787;GO:0016787;GO:0016787	hydrolase activity;hydrolase activity;hydrolase activity	Molecular Function;Molecular Function;Molecular Function
Pav_sc0000886.1_g820.1.mk	513	uncharacterized protein LOC110762494 isoform X2							noIPR	null	null	PTHR36723 (PANTHER)
Pav_sc0000886.1_g830.1.br	705	peroxisomal (S)-2-hydroxy-acid oxidase GLO3-like
Pav_sc0000886.1_g840.1.mk	657	LURP-one-related 17	1	GO:0006952	defense response	Biological Process			IPR038595;IPR007612;IPR007612;noIPR;IPR025659	HOMOLOGOUS_SUPERFAMILY;FAMILY;FAMILY;FAMILY;HOMOLOGOUS_SUPERFAMILY	LURP-one-related superfamily;LURP-one-related;LURP-one-related;LURP-one-related;Tubby-like, C-terminal	G3DSA:3.20.90.20 (GENE3D);PF04525 (PFAM);PTHR31087 (PANTHER);PTHR31087:SF14 (PANTHER);SSF54518 (SUPERFAMILY)
Pav_sc0000886.1_g850.1.mk	2895	respiratory burst oxidase homolog A	6	GO:0004601;GO:0005509;GO:0016021;GO:0050664;GO:0055114;GO:0098869	peroxidase activity;calcium ion binding;integral component of membrane;oxidoreductase activity, acting on NAD(P)H, oxygen as acceptor;oxidation-reduction process;cellular oxidant detoxification	Molecular Function;Molecular Function;Cellular Component;Molecular Function;Biological Process;Biological Process	EC:1.11.1.7	Peroxidase	IPR000778;IPR013121;IPR013112;noIPR;noIPR;IPR013130;IPR013623;noIPR;noIPR;noIPR;noIPR;noIPR;IPR002048;IPR017927;IPR002048;noIPR;IPR017938;noIPR;IPR011992	FAMILY;DOMAIN;DOMAIN;DOMAIN;DOMAIN;DOMAIN;DOMAIN;DOMAIN;DOMAIN;DOMAIN;DOMAIN;DOMAIN;DOMAIN;DOMAIN;DOMAIN;DOMAIN;HOMOLOGOUS_SUPERFAMILY;HOMOLOGOUS_SUPERFAMILY;HOMOLOGOUS_SUPERFAMILY	Cytochrome b245, heavy chain;Ferric reductase, NAD binding domain;FAD-binding 8;FAD-binding 8;FAD-binding 8;Ferric reductase transmembrane component-like domain;NADPH oxidase Respiratory burst;NADPH oxidase Respiratory burst;NADPH oxidase Respiratory burst;NADPH oxidase Respiratory burst;NADPH oxidase Respiratory burst;NADPH oxidase Respiratory burst;EF-hand domain;Ferredoxin reductase-type FAD-b…	PR00466 (PRINTS);PF08030 (PFAM);PF08022 (PFAM);G3DSA:2.40.30.10 (GENE3D);G3DSA:1.10.238.10 (GENE3D);PF01794 (PFAM);PF08414 (PFAM)/SFLDG01169 (SFLD)/SFLDG01168 (SFLD);mobidb-lite (MOBIDB_LITE);mobidb-lite (MOBIDB_LITE);mobidb-lite (MOBIDB_LITE);PTHR11972:SF66 (PANTHER);PTHR11972 (PANTHER);PS50222 (PROSITE_PROFILES);PS51384 (PROSITE_PROFILES);cd00051 (CDD);cd06186 (CDD);SSF63380 (SUPERFAMILY);SSF52…	GO:0055114/GO:0016020/GO:0016491;GO:0055114/GO:0016491;GO:0016491/GO:0055114;GO:0004601/GO:0050664/GO:0055114;GO:0005509;GO:0055114/GO:0016491;GO:0005509	oxidation-reduction process/membrane/oxidoreductase activity;oxidation-reduction process/oxidoreductase activity;oxidoreductase activity/oxidation-reduction process;peroxidase activity/oxidoreductase activity, acting on NAD(P)H, oxygen as acceptor/oxidation-reduction process;calcium ion binding;oxidation-reduction process/oxidoreductase activity;calcium ion binding	Biological Process/Cellular Component/Molecular Function;Biological Process/Molecular Function;Molecular Function/Biological Process;Molecular Function/Molecular Function/Biological Process;Molecular Function;Biological Process/Molecular Function;Molecular Function
Pav_sc0000886.1_g860.1.br	582	uncharacterized protein LOC110762464	1	GO:0016021	integral component of membrane	Cellular Component			noIPR;noIPR	null;null	null;null	PTHR31852:SF10 (PANTHER);PTHR31852 (PANTHER)
Pav_sc0000886.1_g870.1.br	288	---NA---
Pav_sc0000886.1_g880.1.br	585	uncharacterized protein LOC110762520	1	GO:0016021	integral component of membrane	Cellular Component			noIPR;noIPR	null;null	null;null	PTHR31852 (PANTHER);PTHR31852:SF10 (PANTHER)
Pav_sc0000886.1_g890.1.mk	438	late embryogenesis abundant At1g64065-like	1	GO:0016020	membrane	Cellular Component			IPR004864;noIPR;noIPR	DOMAIN;DOMAIN;DOMAIN	Late embryogenesis abundant protein, LEA_2 subgroup;Late embryogenesis abundant protein, LEA_2 subgroup;Late embryogenesis abundant protein, LEA_2 subgroup	PF03168 (PFAM);PTHR31852:SF10 (PANTHER);PTHR31852 (PANTHER)
Pav_sc0000886.1_g900.1.br	597	uncharacterized protein LOC110762521	1	GO:0016021	integral component of membrane	Cellular Component			noIPR;noIPR	null;null	null;null	PTHR31852:SF10 (PANTHER);PTHR31852 (PANTHER)
Pav_sc0000886.1_g910.1.br	249	disease resistance RPM1-like							noIPR	null	null	mobidb-lite (MOBIDB_LITE)
Pav_sc0000888.1_g010.1.br	450	---NA---							IPR014720;noIPR;noIPR;IPR014720;noIPR;noIPR	DOMAIN;DOMAIN;DOMAIN;DOMAIN;DOMAIN;DOMAIN	Double-stranded RNA-binding domain;Double-stranded RNA-binding domain;Double-stranded RNA-binding domain;Double-stranded RNA-binding domain;Double-stranded RNA-binding domain;Double-stranded RNA-binding domain	PF00035 (PFAM);G3DSA:3.30.160.20 (GENE3D);mobidb-lite (MOBIDB_LITE);PS50137 (PROSITE_PROFILES);cd00048 (CDD);SSF54768 (SUPERFAMILY)
Pav_sc0000888.1_g020.1.br	273	uncharacterized aarF domain-containing kinase 2 isoform X4
Pav_sc0000888.1_g030.1.br	246	---NA---
Pav_sc0000888.1_g040.1.mk	2130	diacylglycerol kinase 2	9	GO:0004143;GO:0005524;GO:0005622;GO:0007205;GO:0016021;GO:0016310;GO:0035556;GO:0048364;GO:0048366	diacylglycerol kinase activity;ATP binding;intracellular;protein kinase C-activating G protein-coupled receptor signaling pathway;integral component of membrane;phosphorylation;intracellular signal transduction;root development;leaf development	Molecular Function;Molecular Function;Cellular Component;Biological Process;Cellular Component;Biological Process;Biological Process;Biological Process;Biological Process	EC:2.7.1.107	Diacylglycerol kinase (ATP)	IPR001206;IPR000756;IPR002219;noIPR;noIPR;IPR000756;IPR002219;IPR017438;IPR001206;IPR037607;noIPR;IPR001206;IPR002219;noIPR;IPR016064	DOMAIN;DOMAIN;DOMAIN;DOMAIN;DOMAIN;DOMAIN;DOMAIN;HOMOLOGOUS_SUPERFAMILY;DOMAIN;FAMILY;FAMILY;DOMAIN;DOMAIN;DOMAIN;HOMOLOGOUS_SUPERFAMILY	Diacylglycerol kinase, catalytic domain;Diacylglycerol kinase, accessory domain;Protein kinase C-like, phorbol ester/diacylglycerol-binding domain;Protein kinase C-like, phorbol ester/diacylglycerol-binding domain;Protein kinase C-like, phorbol ester/diacylglycerol-binding domain;Diacylglycerol kinase, accessory domain;Protein kinase C-like, phorbol ester/diacylglycerol-binding domain;Inorganic p…	SM00046 (SMART);SM00045 (SMART);SM00109 (SMART);G3DSA:3.30.60.20 (GENE3D);G3DSA:2.60.200.40 (GENE3D);PF00609 (PFAM);PF00130 (PFAM);G3DSA:3.40.50.10330 (GENE3D);PF00781 (PFAM);PTHR11255 (PANTHER);PTHR11255:SF54 (PANTHER);PS50146 (PROSITE_PROFILES);PS50081 (PROSITE_PROFILES);SSF57889 (SUPERFAMILY);SSF111331 (SUPERFAMILY)	GO:0016301;GO:0007205/GO:0004143;GO:0035556;GO:0007205/GO:0004143;GO:0035556;GO:0003951/GO:0008152;GO:0016301;GO:0004143/GO:0007165;GO:0016301;GO:0035556	kinase activity;protein kinase C-activating G protein-coupled receptor signaling pathway/diacylglycerol kinase activity;intracellular signal transduction;protein kinase C-activating G protein-coupled receptor signaling pathway/diacylglycerol kinase activity;intracellular signal transduction;NAD+ kinase activity/metabolic process;kinase activity;diacylglycerol kinase activity/signal transduction;k…	Molecular Function;Biological Process/Molecular Function;Biological Process;Biological Process/Molecular Function;Biological Process;Molecular Function/Biological Process;Molecular Function;Molecular Function/Biological Process;Molecular Function;Biological Process
Pav_sc0000888.1_g050.1.br	270	---NA---
Pav_sc0000888.1_g070.1.mk	642	fatty acid amide hydrolase-like isoform X1	1	GO:0003824	catalytic activity	Molecular Function			IPR036928;IPR023631;noIPR;IPR000120;noIPR;IPR000120;IPR036928;IPR036928	HOMOLOGOUS_SUPERFAMILY;DOMAIN;DOMAIN;FAMILY;FAMILY;FAMILY;HOMOLOGOUS_SUPERFAMILY;HOMOLOGOUS_SUPERFAMILY	Amidase signature (AS) superfamily;Amidase signature domain;Amidase signature domain;Amidase;Amidase;Amidase;Amidase signature (AS) superfamily;Amidase signature (AS) superfamily	G3DSA:3.90.1300.10 (GENE3D);PF01425 (PFAM);PTHR11895:SF67 (PANTHER);PTHR11895 (PANTHER);PTHR11895:SF67 (PANTHER);PTHR11895 (PANTHER);SSF75304 (SUPERFAMILY);SSF75304 (SUPERFAMILY)	GO:0004040;GO:0004040	amidase activity;amidase activity	Molecular Function;Molecular Function
Pav_sc0000888.1_g080.1.mk	1671	filament-like plant							IPR008587;noIPR;noIPR;noIPR;noIPR;noIPR;noIPR	FAMILY;FAMILY;FAMILY;FAMILY;FAMILY;FAMILY;FAMILY	Filament-like plant protein;Filament-like plant protein;Filament-like plant protein;Filament-like plant protein;Filament-like plant protein;Filament-like plant protein;Filament-like plant protein	PF05911 (PFAM);mobidb-lite (MOBIDB_LITE);mobidb-lite (MOBIDB_LITE);PTHR31580 (PANTHER);PTHR31580:SF5 (PANTHER);PTHR31580 (PANTHER);SSF57997 (SUPERFAMILY)
Pav_sc0000888.1_g090.1.br	897	---NA---
Pav_sc0000888.1_g100.1.br	1659	PREDICTED: uncharacterized protein LOC101291990							noIPR;noIPR	null;null	null;null	mobidb-lite (MOBIDB_LITE);mobidb-lite (MOBIDB_LITE)
Pav_sc0000888.1_g110.1.br	546	---NA---							noIPR	null	null	mobidb-lite (MOBIDB_LITE)
Pav_sc0000888.1_g130.1.br	369	PREDICTED: uncharacterized protein LOC103413471							noIPR	null	null	mobidb-lite (MOBIDB_LITE)
Pav_sc0000888.1_g150.1.br	267	ALP1-like isoform X2							noIPR;noIPR	null;null	null;null	mobidb-lite (MOBIDB_LITE);mobidb-lite (MOBIDB_LITE)
Pav_sc0000888.1_g160.1.br	468	nuclease HARBI1 isoform X1							noIPR;noIPR	null;null	null;null	PTHR22930 (PANTHER);PTHR22930:SF52 (PANTHER)
Pav_sc0000888.1_g170.1.br	459	glutathione S-transferase T3-like							IPR029466;noIPR;noIPR	DOMAIN;DOMAIN;DOMAIN	No apical meristem-associated, C-terminal domain;No apical meristem-associated, C-terminal domain;No apical meristem-associated, C-terminal domain	PF14303 (PFAM);mobidb-lite (MOBIDB_LITE);mobidb-lite (MOBIDB_LITE)
Pav_sc0000888.1_g180.1.mk	303	hypothetical protein PRUPE_5G064200							noIPR	null	null	mobidb-lite (MOBIDB_LITE)
Pav_sc0000888.1_g190.1.mk	2310	serine-rich adhesin for platelets							noIPR;noIPR;noIPR;noIPR;noIPR;noIPR;noIPR	null;null;null;null;null;null;null	null;null;null;null;null;null;null	mobidb-lite (MOBIDB_LITE);mobidb-lite (MOBIDB_LITE);mobidb-lite (MOBIDB_LITE);mobidb-lite (MOBIDB_LITE);mobidb-lite (MOBIDB_LITE);mobidb-lite (MOBIDB_LITE);mobidb-lite (MOBIDB_LITE)
Pav_sc0000888.1_g200.1.br	408	---NA---
Pav_sc0000888.1_g240.1.br	372	B3 domain-containing transcription factor VRN1 isoform X1							IPR015300;noIPR;noIPR;noIPR;IPR015300	HOMOLOGOUS_SUPERFAMILY;HOMOLOGOUS_SUPERFAMILY;HOMOLOGOUS_SUPERFAMILY;HOMOLOGOUS_SUPERFAMILY;HOMOLOGOUS_SUPERFAMILY	DNA-binding pseudobarrel domain superfamily;DNA-binding pseudobarrel domain superfamily;DNA-binding pseudobarrel domain superfamily;DNA-binding pseudobarrel domain superfamily;DNA-binding pseudobarrel domain superfamily	G3DSA:2.40.330.10 (GENE3D);mobidb-lite (MOBIDB_LITE);PTHR31920 (PANTHER);PTHR31920:SF26 (PANTHER);SSF101936 (SUPERFAMILY)
Pav_sc0000888.1_g250.1.mk	1410	alcohol dehydrogenase 1B	4	GO:0008270;GO:0050897;GO:0051903;GO:0055114	zinc ion binding;cobalt ion binding;S-(hydroxymethyl)glutathione dehydrogenase activity;oxidation-reduction process	Molecular Function;Molecular Function;Molecular Function;Biological Process	EC:1.1.1.284	S-(hydroxymethyl)glutathione dehydrogenase	IPR020843;noIPR;IPR013149;IPR013154;noIPR;noIPR;noIPR;noIPR;IPR036291;IPR011032	DOMAIN;DOMAIN;DOMAIN;DOMAIN;DOMAIN;DOMAIN;DOMAIN;DOMAIN;HOMOLOGOUS_SUPERFAMILY;HOMOLOGOUS_SUPERFAMILY	Polyketide synthase, enoylreductase domain;Polyketide synthase, enoylreductase domain;Alcohol dehydrogenase, C-terminal;Alcohol dehydrogenase, N-terminal;Alcohol dehydrogenase, N-terminal;Alcohol dehydrogenase, N-terminal;Alcohol dehydrogenase, N-terminal;Alcohol dehydrogenase, N-terminal;NAD(P)-binding domain superfamily;GroES-like superfamily	SM00829 (SMART);G3DSA:3.40.50.720 (GENE3D);PF00107 (PFAM);PF08240 (PFAM);G3DSA:3.90.180.10 (GENE3D);PTHR43350:SF8 (PANTHER);PTHR43350 (PANTHER);cd08263 (CDD);SSF51735 (SUPERFAMILY);SSF50129 (SUPERFAMILY)	GO:0016491;GO:0055114;GO:0055114	oxidoreductase activity;oxidation-reduction process;oxidation-reduction process	Molecular Function;Biological Process;Biological Process
Pav_sc0000889.1_g030.1.br	309	---NA---
Pav_sc0000890.1_g010.1.mk	1470	TIC chloroplastic	6	GO:0009507;GO:0010277;GO:0016021;GO:0046872;GO:0051537;GO:0055114	chloroplast;chlorophyllide a oxygenase [overall] activity;integral component of membrane;metal ion binding;2 iron, 2 sulfur cluster binding;oxidation-reduction process	Cellular Component;Molecular Function;Cellular Component;Molecular Function;Molecular Function;Biological Process	EC:1.13.12;EC:1.14.13.122	Acting on single donors with incorporation of molecular oxygen (oxygenases). The oxygen incorporated need not be derived from O(2);Chlorophyllide a oxygenase	IPR036922;IPR017941;IPR013626;noIPR;noIPR;noIPR;noIPR;IPR017941;noIPR;IPR036922	HOMOLOGOUS_SUPERFAMILY;DOMAIN;DOMAIN;DOMAIN;DOMAIN;DOMAIN;DOMAIN;DOMAIN;DOMAIN;HOMOLOGOUS_SUPERFAMILY	Rieske [2Fe-2S] iron-sulphur domain superfamily;Rieske [2Fe-2S] iron-sulphur domain;Pheophorbide a oxygenase;Pheophorbide a oxygenase;Pheophorbide a oxygenase;Pheophorbide a oxygenase;Pheophorbide a oxygenase;Rieske [2Fe-2S] iron-sulphur domain;Rieske [2Fe-2S] iron-sulphur domain;Rieske [2Fe-2S] iron-sulphur domain superfamily	G3DSA:2.102.10.10 (GENE3D);PF00355 (PFAM);PF08417 (PFAM);PTHR21266:SF29 (PANTHER);PTHR21266:SF29 (PANTHER);PTHR21266 (PANTHER);PTHR21266 (PANTHER);PS51296 (PROSITE_PROFILES);SSF55961 (SUPERFAMILY);SSF50022 (SUPERFAMILY)	GO:0051537/GO:0055114/GO:0016491;GO:0016491/GO:0055114/GO:0051537;GO:0055114/GO:0010277;GO:0016491/GO:0055114/GO:0051537;GO:0051537/GO:0055114/GO:0016491	2 iron, 2 sulfur cluster binding/oxidation-reduction process/oxidoreductase activity;oxidoreductase activity/oxidation-reduction process/2 iron, 2 sulfur cluster binding;oxidation-reduction process/chlorophyllide a oxygenase [overall] activity;oxidoreductase activity/oxidation-reduction process/2 iron, 2 sulfur cluster binding;2 iron, 2 sulfur cluster binding/oxidation-reduction process/oxidoredu…	Molecular Function/Biological Process/Molecular Function;Molecular Function/Biological Process/Molecular Function;Biological Process/Molecular Function;Molecular Function/Biological Process/Molecular Function;Molecular Function/Biological Process/Molecular Function
Pav_sc0000890.1_g020.1.mk	1716	TIC chloroplastic	7	GO:0009941;GO:0010277;GO:0016021;GO:0045036;GO:0046872;GO:0051537;GO:0055114	chloroplast envelope;chlorophyllide a oxygenase [overall] activity;integral component of membrane;protein targeting to chloroplast;metal ion binding;2 iron, 2 sulfur cluster binding;oxidation-reduction process	Cellular Component;Molecular Function;Cellular Component;Biological Process;Molecular Function;Molecular Function;Biological Process	EC:1.13.12;EC:1.14.13.122	Acting on single donors with incorporation of molecular oxygen (oxygenases). The oxygen incorporated need not be derived from O(2);Chlorophyllide a oxygenase	IPR017941;IPR013626;IPR036922;noIPR;noIPR;noIPR;IPR017941;noIPR;IPR036922	DOMAIN;DOMAIN;HOMOLOGOUS_SUPERFAMILY;HOMOLOGOUS_SUPERFAMILY;HOMOLOGOUS_SUPERFAMILY;HOMOLOGOUS_SUPERFAMILY;DOMAIN;DOMAIN;HOMOLOGOUS_SUPERFAMILY	Rieske [2Fe-2S] iron-sulphur domain;Pheophorbide a oxygenase;Rieske [2Fe-2S] iron-sulphur domain superfamily;Rieske [2Fe-2S] iron-sulphur domain superfamily;Rieske [2Fe-2S] iron-sulphur domain superfamily;Rieske [2Fe-2S] iron-sulphur domain superfamily;Rieske [2Fe-2S] iron-sulphur domain;Rieske [2Fe-2S] iron-sulphur domain;Rieske [2Fe-2S] iron-sulphur domain superfamily	PF00355 (PFAM);PF08417 (PFAM);G3DSA:2.102.10.10 (GENE3D);mobidb-lite (MOBIDB_LITE);PTHR21266:SF29 (PANTHER);PTHR21266 (PANTHER);PS51296 (PROSITE_PROFILES);SSF55961 (SUPERFAMILY);SSF50022 (SUPERFAMILY)	GO:0051537/GO:0016491/GO:0055114;GO:0010277/GO:0055114;GO:0016491/GO:0055114/GO:0051537;GO:0051537/GO:0016491/GO:0055114;GO:0016491/GO:0055114/GO:0051537	2 iron, 2 sulfur cluster binding/oxidoreductase activity/oxidation-reduction process;chlorophyllide a oxygenase [overall] activity/oxidation-reduction process;oxidoreductase activity/oxidation-reduction process/2 iron, 2 sulfur cluster binding;2 iron, 2 sulfur cluster binding/oxidoreductase activity/oxidation-reduction process;oxidoreductase activity/oxidation-reduction process/2 iron, 2 sulfur c…	Molecular Function/Molecular Function/Biological Process;Molecular Function/Biological Process;Molecular Function/Biological Process/Molecular Function;Molecular Function/Molecular Function/Biological Process;Molecular Function/Biological Process/Molecular Function
Pav_sc0000890.1_g030.1.mk	2265	dynamin-related 3A-like isoform X3							IPR022812;IPR003130;IPR001401;noIPR;IPR003130;noIPR;IPR000375;IPR022812;noIPR;noIPR;IPR022812;IPR030381;IPR020850;IPR001401;IPR027417	FAMILY;DOMAIN;DOMAIN;DOMAIN;DOMAIN;DOMAIN;DOMAIN;FAMILY;FAMILY;FAMILY;FAMILY;DOMAIN;DOMAIN;DOMAIN;HOMOLOGOUS_SUPERFAMILY	Dynamin superfamily;Dynamin GTPase effector;Dynamin, GTPase domain;Dynamin, GTPase domain;Dynamin GTPase effector;Dynamin GTPase effector;Dynamin central domain;Dynamin superfamily;Dynamin superfamily;Dynamin superfamily;Dynamin superfamily;Dynamin-type guanine nucleotide-binding (G) domain;GTPase effector domain;Dynamin, GTPase domain;P-loop containing nucleoside triphosphate hydrolase	PR00195 (PRINTS);SM00302 (SMART);SM00053 (SMART);G3DSA:3.40.50.300 (GENE3D);PF02212 (PFAM);G3DSA:1.20.120.1240 (GENE3D);PF01031 (PFAM);PF00350 (PFAM);mobidb-lite (MOBIDB_LITE);PTHR11566:SF84 (PANTHER);PTHR11566 (PANTHER);PS51718 (PROSITE_PROFILES);PS51388 (PROSITE_PROFILES);cd08771 (CDD);SSF52540 (SUPERFAMILY)	GO:0003924/GO:0005525;GO:0005525/GO:0003924;GO:0003924/GO:0005525;GO:0005525;GO:0005525;GO:0005525/GO:0003924	GTPase activity/GTP binding;GTP binding/GTPase activity;GTPase activity/GTP binding;GTP binding;GTP binding;GTP binding/GTPase activity	Molecular Function/Molecular Function;Molecular Function/Molecular Function;Molecular Function/Molecular Function;Molecular Function;Molecular Function;Molecular Function/Molecular Function
Pav_sc0000890.1_g040.1.mk	474	zinc finger CCCH domain-containing 18							noIPR;noIPR	null;null	null;null	G3DSA:2.30.30.140 (GENE3D);mobidb-lite (MOBIDB_LITE)
Pav_sc0000890.1_g050.1.mk	456	spindle and kinetochore-associated 2	5	GO:0000940;GO:0005876;GO:0007059;GO:0008017;GO:0051301	condensed chromosome outer kinetochore;spindle microtubule;chromosome segregation;microtubule binding;cell division	Cellular Component;Cellular Component;Biological Process;Molecular Function;Biological Process			IPR026762;IPR026762	FAMILY;FAMILY	Spindle and kinetochore-associated protein 2;Spindle and kinetochore-associated protein 2	PF16740 (PFAM);PTHR32017 (PANTHER)	GO:0000940/GO:0008017/GO:0007059/GO:0051301/GO:0005876;GO:0000940/GO:0008017/GO:0007059/GO:0051301/GO:0005876	condensed chromosome outer kinetochore/microtubule binding/chromosome segregation/cell division/spindle microtubule;condensed chromosome outer kinetochore/microtubule binding/chromosome segregation/cell division/spindle microtubule	Cellular Component/Molecular Function/Biological Process/Biological Process/Cellular Component;Cellular Component/Molecular Function/Biological Process/Biological Process/Cellular Component
Pav_sc0000890.1_g060.1.mk	459	EMBRYO SAC DEVELOPMENT ARREST chloroplastic	2	GO:0031072;GO:0051082	heat shock protein binding;unfolded protein binding	Molecular Function;Molecular Function			noIPR;noIPR;IPR036410	null;null;HOMOLOGOUS_SUPERFAMILY	null;null;Heat shock protein DnaJ, cysteine-rich domain superfamily	PTHR15852:SF13 (PANTHER);PTHR15852 (PANTHER);SSF57938 (SUPERFAMILY)
Pav_sc0000890.1_g070.1.br	279	---NA---
Pav_sc0000890.1_g080.1.br	294	---NA---
Pav_sc0000890.1_g090.1.mk	708	VQ motif-containing 31-like							IPR008889;noIPR;noIPR;noIPR;noIPR;noIPR	DOMAIN;DOMAIN;DOMAIN;DOMAIN;DOMAIN;DOMAIN	VQ;VQ;VQ;VQ;VQ;VQ	PF05678 (PFAM);mobidb-lite (MOBIDB_LITE);mobidb-lite (MOBIDB_LITE);mobidb-lite (MOBIDB_LITE);PTHR33402 (PANTHER);PTHR33402:SF4 (PANTHER)
Pav_sc0000890.1_g100.1.mk	3339	thiamine-repressible mitochondrial transport THI74-like	2	GO:0009247;GO:0016758	glycolipid biosynthetic process;transferase activity, transferring hexosyl groups	Biological Process;Molecular Function			IPR009445;IPR015300;IPR009695;IPR000620;noIPR;noIPR;noIPR;noIPR;noIPR;noIPR	FAMILY;HOMOLOGOUS_SUPERFAMILY;DOMAIN;DOMAIN;DOMAIN;DOMAIN;DOMAIN;DOMAIN;DOMAIN;DOMAIN	TMEM85/ER membrane protein complex subunit 4;DNA-binding pseudobarrel domain superfamily;Diacylglycerol glucosyltransferase, N-terminal;EamA domain;EamA domain;EamA domain;EamA domain;EamA domain;EamA domain;EamA domain	PF06417 (PFAM);G3DSA:2.40.330.10 (GENE3D);PF06925 (PFAM);PF00892 (PFAM);mobidb-lite (MOBIDB_LITE);PTHR23051:SF2 (PANTHER);PTHR23051 (PANTHER);SSF103481 (SUPERFAMILY);SSF103481 (SUPERFAMILY);SSF53756 (SUPERFAMILY)	GO:0009247/GO:0016758;GO:0016021/GO:0016020	glycolipid biosynthetic process/transferase activity, transferring hexosyl groups;integral component of membrane/membrane	Biological Process/Molecular Function;Cellular Component/Cellular Component
Pav_sc0000890.1_g110.1.mk	564	probable steroid-binding 3	3	GO:0005829;GO:0012505;GO:0016020	cytosol;endomembrane system;membrane	Cellular Component;Cellular Component;Cellular Component			IPR001199;IPR036400;IPR001199;noIPR;noIPR;IPR036400	DOMAIN;HOMOLOGOUS_SUPERFAMILY;DOMAIN;DOMAIN;DOMAIN;HOMOLOGOUS_SUPERFAMILY	Cytochrome b5-like heme/steroid binding domain;Cytochrome b5-like heme/steroid binding domain superfamily;Cytochrome b5-like heme/steroid binding domain;Cytochrome b5-like heme/steroid binding domain;Cytochrome b5-like heme/steroid binding domain;Cytochrome b5-like heme/steroid binding domain superfamily	SM01117 (SMART);G3DSA:3.10.120.10 (GENE3D);PF00173 (PFAM);PTHR10281 (PANTHER);PTHR10281:SF26 (PANTHER);SSF55856 (SUPERFAMILY)
Pav_sc0000890.1_g130.1.mk	810	probable folate-biopterin transporter 2	2	GO:0006810;GO:0016021	transport;integral component of membrane	Biological Process;Cellular Component			noIPR;noIPR;noIPR;noIPR;noIPR;noIPR;IPR036259	null;null;null;null;null;null;HOMOLOGOUS_SUPERFAMILY	null;null;null;null;null;null;MFS transporter superfamily	G3DSA:1.20.1250.20 (GENE3D);PF03092 (PFAM);PTHR31585:SF6 (PANTHER);PTHR31585 (PANTHER);PTHR31585:SF6 (PANTHER);PTHR31585 (PANTHER);SSF103473 (SUPERFAMILY)
Pav_sc0000890.1_g140.1.br	1863	L-type lectin-domain containing receptor kinase -like							IPR000719;noIPR;noIPR;noIPR;IPR000719;IPR001220;noIPR;noIPR;noIPR;IPR000719;IPR001220;IPR011009;IPR013320	DOMAIN;DOMAIN;DOMAIN;DOMAIN;DOMAIN;DOMAIN;DOMAIN;DOMAIN;DOMAIN;DOMAIN;DOMAIN;HOMOLOGOUS_SUPERFAMILY;HOMOLOGOUS_SUPERFAMILY	Protein kinase domain;Protein kinase domain;Protein kinase domain;Protein kinase domain;Protein kinase domain;Legume lectin domain;Legume lectin domain;Legume lectin domain;Legume lectin domain;Protein kinase domain;Legume lectin domain;Protein kinase-like domain superfamily;Concanavalin A-like lectin/glucanase domain superfamily	SM00220 (SMART);G3DSA:1.10.510.10 (GENE3D);G3DSA:2.60.120.200 (GENE3D);G3DSA:3.30.200.20 (GENE3D);PF00069 (PFAM);PF00139 (PFAM);mobidb-lite (MOBIDB_LITE);PTHR27007:SF24 (PANTHER);PTHR27007 (PANTHER);PS50011 (PROSITE_PROFILES);cd06899 (CDD);SSF56112 (SUPERFAMILY);SSF49899 (SUPERFAMILY)	GO:0004672/GO:0006468/GO:0005524;GO:0004672/GO:0006468/GO:0005524;GO:0030246;GO:0004672/GO:0006468/GO:0005524;GO:0030246	protein kinase activity/protein phosphorylation/ATP binding;protein kinase activity/protein phosphorylation/ATP binding;carbohydrate binding;protein kinase activity/protein phosphorylation/ATP binding;carbohydrate binding	Molecular Function/Biological Process/Molecular Function;Molecular Function/Biological Process/Molecular Function;Molecular Function;Molecular Function/Biological Process/Molecular Function;Molecular Function
Pav_sc0000890.1_g150.1.br	450	L-type lectin-domain containing receptor kinase -like							noIPR;IPR000719;noIPR;noIPR;noIPR;noIPR;noIPR;IPR000719;IPR011009	null;DOMAIN;DOMAIN;DOMAIN;DOMAIN;DOMAIN;DOMAIN;DOMAIN;HOMOLOGOUS_SUPERFAMILY	null;Protein kinase domain;Protein kinase domain;Protein kinase domain;Protein kinase domain;Protein kinase domain;Protein kinase domain;Protein kinase domain;Protein kinase-like domain superfamily	G3DSA:1.10.510.10 (GENE3D);PF00069 (PFAM);mobidb-lite (MOBIDB_LITE);PTHR27007:SF24 (PANTHER);PTHR27007 (PANTHER);PTHR27007 (PANTHER);PTHR27007:SF24 (PANTHER);PS50011 (PROSITE_PROFILES);SSF56112 (SUPERFAMILY)	GO:0006468/GO:0004672/GO:0005524;GO:0006468/GO:0004672/GO:0005524	protein phosphorylation/protein kinase activity/ATP binding;protein phosphorylation/protein kinase activity/ATP binding	Biological Process/Molecular Function/Molecular Function;Biological Process/Molecular Function/Molecular Function
Pav_sc0000890.1_g160.1.br	1587	L-type lectin-domain containing receptor kinase -like							IPR000719;noIPR;IPR000719;noIPR;noIPR;IPR001220;noIPR;noIPR;IPR000719;IPR013320;IPR011009	DOMAIN;DOMAIN;DOMAIN;DOMAIN;DOMAIN;DOMAIN;DOMAIN;DOMAIN;DOMAIN;HOMOLOGOUS_SUPERFAMILY;HOMOLOGOUS_SUPERFAMILY	Protein kinase domain;Protein kinase domain;Protein kinase domain;Protein kinase domain;Protein kinase domain;Legume lectin domain;Legume lectin domain;Legume lectin domain;Protein kinase domain;Concanavalin A-like lectin/glucanase domain superfamily;Protein kinase-like domain superfamily	SM00220 (SMART);G3DSA:2.60.120.200 (GENE3D);PF00069 (PFAM);G3DSA:1.10.510.10 (GENE3D);G3DSA:3.30.200.20 (GENE3D);PF00139 (PFAM);PTHR27007 (PANTHER);PTHR27007:SF24 (PANTHER);PS50011 (PROSITE_PROFILES);SSF49899 (SUPERFAMILY);SSF56112 (SUPERFAMILY)	GO:0006468/GO:0005524/GO:0004672;GO:0006468/GO:0005524/GO:0004672;GO:0030246;GO:0006468/GO:0005524/GO:0004672	protein phosphorylation/ATP binding/protein kinase activity;protein phosphorylation/ATP binding/protein kinase activity;carbohydrate binding;protein phosphorylation/ATP binding/protein kinase activity	Biological Process/Molecular Function/Molecular Function;Biological Process/Molecular Function/Molecular Function;Molecular Function;Biological Process/Molecular Function/Molecular Function
Pav_sc0000890.1_g170.1.mk	204	---NA---
Pav_sc0000890.1_g180.1.br	1479	L-type lectin-domain containing receptor kinase -like							IPR000719;noIPR;IPR001220;IPR000719;noIPR;noIPR;noIPR;noIPR;IPR000719;IPR001220;IPR011009;IPR013320	DOMAIN;DOMAIN;DOMAIN;DOMAIN;DOMAIN;DOMAIN;DOMAIN;DOMAIN;DOMAIN;DOMAIN;HOMOLOGOUS_SUPERFAMILY;HOMOLOGOUS_SUPERFAMILY	Protein kinase domain;Protein kinase domain;Legume lectin domain;Protein kinase domain;Protein kinase domain;Protein kinase domain;Protein kinase domain;Protein kinase domain;Protein kinase domain;Legume lectin domain;Protein kinase-like domain superfamily;Concanavalin A-like lectin/glucanase domain superfamily	SM00220 (SMART);G3DSA:2.60.120.200 (GENE3D);PF00139 (PFAM);PF00069 (PFAM);G3DSA:1.10.510.10 (GENE3D);G3DSA:3.30.200.20 (GENE3D);PTHR27007 (PANTHER);PTHR27007:SF24 (PANTHER);PS50011 (PROSITE_PROFILES);cd06899 (CDD);SSF56112 (SUPERFAMILY);SSF49899 (SUPERFAMILY)	GO:0005524/GO:0006468/GO:0004672;GO:0030246;GO:0005524/GO:0006468/GO:0004672;GO:0005524/GO:0006468/GO:0004672;GO:0030246	ATP binding/protein phosphorylation/protein kinase activity;carbohydrate binding;ATP binding/protein phosphorylation/protein kinase activity;ATP binding/protein phosphorylation/protein kinase activity;carbohydrate binding	Molecular Function/Biological Process/Molecular Function;Molecular Function;Molecular Function/Biological Process/Molecular Function;Molecular Function/Biological Process/Molecular Function;Molecular Function
Pav_sc0000890.1_g190.1.br	2043	L-type lectin-domain containing receptor kinase -like							IPR000719;IPR001220;noIPR;IPR000719;noIPR;noIPR;noIPR;noIPR;noIPR;IPR000719;IPR001220;IPR011009;IPR013320	DOMAIN;DOMAIN;DOMAIN;DOMAIN;DOMAIN;DOMAIN;DOMAIN;DOMAIN;DOMAIN;DOMAIN;DOMAIN;HOMOLOGOUS_SUPERFAMILY;HOMOLOGOUS_SUPERFAMILY	Protein kinase domain;Legume lectin domain;Legume lectin domain;Protein kinase domain;Protein kinase domain;Protein kinase domain;Protein kinase domain;Protein kinase domain;Protein kinase domain;Protein kinase domain;Legume lectin domain;Protein kinase-like domain superfamily;Concanavalin A-like lectin/glucanase domain superfamily	SM00220 (SMART);PF00139 (PFAM);G3DSA:2.60.120.200 (GENE3D);PF00069 (PFAM);G3DSA:3.30.200.20 (GENE3D);G3DSA:1.10.510.10 (GENE3D);G3DSA:2.60.120.200 (GENE3D);PTHR27007:SF24 (PANTHER);PTHR27007 (PANTHER);PS50011 (PROSITE_PROFILES);cd06899 (CDD);SSF56112 (SUPERFAMILY);SSF49899 (SUPERFAMILY)	GO:0004672/GO:0006468/GO:0005524;GO:0030246;GO:0004672/GO:0006468/GO:0005524;GO:0004672/GO:0006468/GO:0005524;GO:0030246	protein kinase activity/protein phosphorylation/ATP binding;carbohydrate binding;protein kinase activity/protein phosphorylation/ATP binding;protein kinase activity/protein phosphorylation/ATP binding;carbohydrate binding	Molecular Function/Biological Process/Molecular Function;Molecular Function;Molecular Function/Biological Process/Molecular Function;Molecular Function/Biological Process/Molecular Function;Molecular Function
Pav_sc0000890.1_g200.1.mk	2181	L10-interacting MYB domain-containing							IPR024752;noIPR;noIPR;noIPR;noIPR;noIPR;noIPR	DOMAIN;DOMAIN;DOMAIN;DOMAIN;DOMAIN;DOMAIN;DOMAIN	Myb/SANT-like domain;Myb/SANT-like domain;Myb/SANT-like domain;Myb/SANT-like domain;Myb/SANT-like domain;Myb/SANT-like domain;Myb/SANT-like domain	PF12776 (PFAM);mobidb-lite (MOBIDB_LITE);PTHR31704:SF10 (PANTHER);PTHR31704 (PANTHER);PTHR31704 (PANTHER);PTHR31704:SF10 (PANTHER);PTHR31704 (PANTHER)
Pav_sc0000890.1_g210.1.mk	2910	RRC1-like isoform X1	3	GO:0000166;GO:0003723;GO:0006396	nucleotide binding;RNA binding;RNA processing	Molecular Function;Molecular Function;Biological Process			IPR006569;IPR000504;IPR013170;IPR000061;IPR008942;IPR000061;IPR013170;IPR000504;IPR035967;IPR012677;noIPR;noIPR;noIPR;noIPR;noIPR;IPR006569;IPR000504;IPR000061;IPR003034;IPR035009;IPR008942;IPR035979;IPR035967	DOMAIN;DOMAIN;DOMAIN;DOMAIN;HOMOLOGOUS_SUPERFAMILY;DOMAIN;DOMAIN;DOMAIN;HOMOLOGOUS_SUPERFAMILY;HOMOLOGOUS_SUPERFAMILY;HOMOLOGOUS_SUPERFAMILY;HOMOLOGOUS_SUPERFAMILY;HOMOLOGOUS_SUPERFAMILY;HOMOLOGOUS_SUPERFAMILY;HOMOLOGOUS_SUPERFAMILY;DOMAIN;DOMAIN;DOMAIN;DOMAIN;DOMAIN;HOMOLOGOUS_SUPERFAMILY;HOMOLOGOUS_SUPERFAMILY;HOMOLOGOUS_SUPERFAMILY	CID domain;RNA recognition motif domain;mRNA splicing factor Cwf21 domain;SWAP/Surp;ENTH/VHS;SWAP/Surp;mRNA splicing factor Cwf21 domain;RNA recognition motif domain;SWAP/Surp superfamily;Nucleotide-binding alpha-beta plait domain superfamily;Nucleotide-binding alpha-beta plait domain superfamily;Nucleotide-binding alpha-beta plait domain superfamily;Nucleotide-binding alpha-beta plait domain sup…	SM00582 (SMART);SM00360 (SMART);SM01115 (SMART);SM00648 (SMART);G3DSA:1.25.40.90 (GENE3D);PF01805 (PFAM);PF08312 (PFAM);PF00076 (PFAM);G3DSA:1.10.10.790 (GENE3D);G3DSA:3.30.70.330 (GENE3D);mobidb-lite (MOBIDB_LITE);mobidb-lite (MOBIDB_LITE);mobidb-lite (MOBIDB_LITE);mobidb-lite (MOBIDB_LITE);PTHR23140 (PANTHER);PS51391 (PROSITE_PROFILES);PS50102 (PROSITE_PROFILES);PS50128 (PROSITE_PROFILES);PS508…	GO:0003676;GO:0003723/GO:0006396;GO:0003723/GO:0006396;GO:0003676;GO:0006396/GO:0003723;GO:0003676;GO:0003723/GO:0006396;GO:0003676;GO:0006396/GO:0003723	nucleic acid binding;RNA binding/RNA processing;RNA binding/RNA processing;nucleic acid binding;RNA processing/RNA binding;nucleic acid binding;RNA binding/RNA processing;nucleic acid binding;RNA processing/RNA binding	Molecular Function;Molecular Function/Biological Process;Molecular Function/Biological Process;Molecular Function;Biological Process/Molecular Function;Molecular Function;Molecular Function/Biological Process;Molecular Function;Biological Process/Molecular Function
Pav_sc0000890.1_g220.1.br	309	enhancer of rudimentary homolog	3	GO:0006221;GO:0007049;GO:0045747	pyrimidine nucleotide biosynthetic process;cell cycle;positive regulation of Notch signaling pathway	Biological Process;Biological Process;Biological Process			IPR000781;IPR000781;IPR035912;IPR000781;noIPR;IPR000781;IPR035912	FAMILY;FAMILY;HOMOLOGOUS_SUPERFAMILY;FAMILY;FAMILY;FAMILY;HOMOLOGOUS_SUPERFAMILY	Enhancer of rudimentary;Enhancer of rudimentary;Enhancer of rudimentary superfamily;Enhancer of rudimentary;Enhancer of rudimentary;Enhancer of rudimentary;Enhancer of rudimentary superfamily	PIRSF016393 (PIRSF);PF01133 (PFAM);G3DSA:3.30.2260.10 (GENE3D);PTHR12373 (PANTHER);PTHR12373:SF0 (PANTHER);PD008105 (PRODOM);SSF143875 (SUPERFAMILY)	GO:0045747/GO:0007049/GO:0006221;GO:0045747/GO:0007049/GO:0006221;GO:0045747/GO:0007049/GO:0006221;GO:0045747/GO:0007049/GO:0006221	positive regulation of Notch signaling pathway/cell cycle/pyrimidine nucleotide biosynthetic process;positive regulation of Notch signaling pathway/cell cycle/pyrimidine nucleotide biosynthetic process;positive regulation of Notch signaling pathway/cell cycle/pyrimidine nucleotide biosynthetic process;positive regulation of Notch signaling pathway/cell cycle/pyrimidine nucleotide biosynthetic pro…	Biological Process/Biological Process/Biological Process;Biological Process/Biological Process/Biological Process;Biological Process/Biological Process/Biological Process;Biological Process/Biological Process/Biological Process
Pav_sc0000890.1_g230.1.mk	1602	probable folate-biopterin transporter 6	2	GO:0006810;GO:0016021	transport;integral component of membrane	Biological Process;Cellular Component			noIPR;noIPR;noIPR;noIPR;noIPR;noIPR;noIPR;IPR036259;IPR036259	null;null;null;null;null;null;null;HOMOLOGOUS_SUPERFAMILY;HOMOLOGOUS_SUPERFAMILY	null;null;null;null;null;null;null;MFS transporter superfamily;MFS transporter superfamily	G3DSA:1.20.1250.20 (GENE3D);PF03092 (PFAM);G3DSA:1.20.1250.20 (GENE3D);PTHR31585 (PANTHER);PTHR31585 (PANTHER);PTHR31585:SF38 (PANTHER);PTHR31585:SF38 (PANTHER);SSF103473 (SUPERFAMILY);SSF103473 (SUPERFAMILY)
Pav_sc0000890.1_g240.1.mk	735	phospholipid hydroperoxide glutathione peroxidase chloroplastic	4	GO:0004602;GO:0006979;GO:0055114;GO:0098869	glutathione peroxidase activity;response to oxidative stress;oxidation-reduction process;cellular oxidant detoxification	Molecular Function;Biological Process;Biological Process;Biological Process	EC:1.11.1.9;EC:1.11.1.7	Glutathione peroxidase;Peroxidase	IPR000889;noIPR;IPR000889;IPR000889;noIPR;IPR000889;IPR000889;IPR000889;IPR036249	FAMILY;FAMILY;FAMILY;FAMILY;FAMILY;FAMILY;FAMILY;FAMILY;HOMOLOGOUS_SUPERFAMILY	Glutathione peroxidase;Glutathione peroxidase;Glutathione peroxidase;Glutathione peroxidase;Glutathione peroxidase;Glutathione peroxidase;Glutathione peroxidase;Glutathione peroxidase;Thioredoxin-like superfamily	PR01011 (PRINTS);G3DSA:3.40.30.10 (GENE3D);PIRSF000303 (PIRSF);PF00255 (PFAM);PTHR11592:SF42 (PANTHER);PTHR11592 (PANTHER);PS51355 (PROSITE_PROFILES);cd00340 (CDD);SSF52833 (SUPERFAMILY)	GO:0006979/GO:0004602/GO:0055114;GO:0006979/GO:0004602/GO:0055114;GO:0006979/GO:0004602/GO:0055114;GO:0006979/GO:0004602/GO:0055114;GO:0006979/GO:0004602/GO:0055114;GO:0006979/GO:0004602/GO:0055114	response to oxidative stress/glutathione peroxidase activity/oxidation-reduction process;response to oxidative stress/glutathione peroxidase activity/oxidation-reduction process;response to oxidative stress/glutathione peroxidase activity/oxidation-reduction process;response to oxidative stress/glutathione peroxidase activity/oxidation-reduction process;response to oxidative stress/glutathione pe…	Biological Process/Molecular Function/Biological Process;Biological Process/Molecular Function/Biological Process;Biological Process/Molecular Function/Biological Process;Biological Process/Molecular Function/Biological Process;Biological Process/Molecular Function/Biological Process;Biological Process/Molecular Function/Biological Process
Pav_sc0000890.1_g250.1.mk	2310	eukaryotic translation initiation factor-like	1	GO:0003723	RNA binding	Molecular Function			IPR003890;IPR003891;IPR016021;IPR016021;IPR003890;IPR003891;noIPR;noIPR;noIPR;noIPR;IPR003891;IPR016024;IPR016024	DOMAIN;DOMAIN;HOMOLOGOUS_SUPERFAMILY;HOMOLOGOUS_SUPERFAMILY;DOMAIN;DOMAIN;DOMAIN;DOMAIN;DOMAIN;DOMAIN;DOMAIN;HOMOLOGOUS_SUPERFAMILY;HOMOLOGOUS_SUPERFAMILY	MIF4G-like, type 3;Initiation factor eIF-4 gamma, MA3;MIF4G-like domain superfamily;MIF4G-like domain superfamily;MIF4G-like, type 3;Initiation factor eIF-4 gamma, MA3;Initiation factor eIF-4 gamma, MA3;Initiation factor eIF-4 gamma, MA3;Initiation factor eIF-4 gamma, MA3;Initiation factor eIF-4 gamma, MA3;Initiation factor eIF-4 gamma, MA3;Armadillo-type fold;Armadillo-type fold	SM00543 (SMART);SM00544 (SMART);G3DSA:1.25.40.180 (GENE3D);G3DSA:1.25.40.180 (GENE3D);PF02854 (PFAM);PF02847 (PFAM);mobidb-lite (MOBIDB_LITE);mobidb-lite (MOBIDB_LITE);PTHR23253 (PANTHER);PTHR23253:SF32 (PANTHER);PS51366 (PROSITE_PROFILES);SSF48371 (SUPERFAMILY);SSF48371 (SUPERFAMILY)	GO:0003723/GO:0005515;GO:0003723/GO:0005515;GO:0005488;GO:0005488	RNA binding/protein binding;RNA binding/protein binding;binding;binding	Molecular Function/Molecular Function;Molecular Function/Molecular Function;Molecular Function;Molecular Function
Pav_sc0000890.1_g260.1.mk	669	pentatricopeptide repeat-containing At3g29230-like							IPR011990;IPR002885;IPR002885;noIPR;noIPR;IPR002885;IPR002885;IPR002885;IPR002885;IPR002885	HOMOLOGOUS_SUPERFAMILY;REPEAT;REPEAT;REPEAT;REPEAT;REPEAT;REPEAT;REPEAT;REPEAT;REPEAT	Tetratricopeptide-like helical domain superfamily;Pentatricopeptide repeat;Pentatricopeptide repeat;Pentatricopeptide repeat;Pentatricopeptide repeat;Pentatricopeptide repeat;Pentatricopeptide repeat;Pentatricopeptide repeat;Pentatricopeptide repeat;Pentatricopeptide repeat	G3DSA:1.25.40.10 (GENE3D);TIGR00756 (TIGRFAM);PF13041 (PFAM);PTHR24015:SF472 (PANTHER);PTHR24015 (PANTHER);PS51375 (PROSITE_PROFILES);PS51375 (PROSITE_PROFILES);PS51375 (PROSITE_PROFILES);PS51375 (PROSITE_PROFILES);PS51375 (PROSITE_PROFILES)	GO:0005515	protein binding	Molecular Function
Pav_sc0000890.1_g270.1.mk	228	uncharacterized protein LOC18792150							IPR012876;noIPR;IPR012876	FAMILY;FAMILY;FAMILY	Protein of unknown function DUF1677, plant;Protein of unknown function DUF1677, plant;Protein of unknown function DUF1677, plant	PF07911 (PFAM);PTHR33108:SF15 (PANTHER);PTHR33108 (PANTHER)
Pav_sc0000890.1_g280.1.mk	1110	probable phosphatase 2C 60	3	GO:0004722;GO:0006470;GO:0046872	protein serine/threonine phosphatase activity;protein dephosphorylation;metal ion binding	Molecular Function;Biological Process;Molecular Function	EC:3.1.3.16;EC:3.1.3.41	Protein-serine/threonine phosphatase;4-nitrophenylphosphatase	IPR001932;IPR001932;noIPR;IPR015655;noIPR;IPR001932;IPR001932;IPR036457	DOMAIN;DOMAIN;DOMAIN;FAMILY;FAMILY;DOMAIN;DOMAIN;HOMOLOGOUS_SUPERFAMILY	PPM-type phosphatase domain;PPM-type phosphatase domain;PPM-type phosphatase domain;Protein phosphatase 2C family;Protein phosphatase 2C family;PPM-type phosphatase domain;PPM-type phosphatase domain;PPM-type phosphatase domain superfamily	SM00332 (SMART);PF00481 (PFAM);mobidb-lite (MOBIDB_LITE);PTHR13832 (PANTHER);PTHR13832:SF385 (PANTHER);PS51746 (PROSITE_PROFILES);cd00143 (CDD);SSF81606 (SUPERFAMILY)	GO:0003824;GO:0003824;GO:0004722/GO:0006470;GO:0003824;GO:0003824	catalytic activity;catalytic activity;protein serine/threonine phosphatase activity/protein dephosphorylation;catalytic activity;catalytic activity	Molecular Function;Molecular Function;Molecular Function/Biological Process;Molecular Function;Molecular Function
Pav_sc0000890.1_g290.1.mk	477	ribosomal RNA small subunit methyltransferase G							noIPR;noIPR;noIPR	null;null;null	null;null;null	mobidb-lite (MOBIDB_LITE);PTHR34807 (PANTHER);PTHR34807:SF6 (PANTHER)
Pav_sc0000890.1_g300.1.mk	2961	pentatricopeptide repeat-containing chloroplastic							IPR002885;IPR002885;IPR002885;IPR011990;IPR002885;IPR033443;IPR002885;IPR011990;noIPR;noIPR;noIPR;noIPR;noIPR;noIPR;IPR002885;IPR002885;IPR002885;IPR002885;IPR002885;IPR002885;IPR002885;IPR002885;IPR002885;IPR002885;IPR002885;IPR002885;IPR002885;IPR002885;IPR002885;IPR002885;IPR002885;IPR002885;IPR002885;IPR002885;IPR002885;IPR002885;IPR002885;IPR002885;noIPR;IPR011990	REPEAT;REPEAT;REPEAT;HOMOLOGOUS_SUPERFAMILY;REPEAT;DOMAIN;REPEAT;HOMOLOGOUS_SUPERFAMILY;HOMOLOGOUS_SUPERFAMILY;HOMOLOGOUS_SUPERFAMILY;HOMOLOGOUS_SUPERFAMILY;HOMOLOGOUS_SUPERFAMILY;HOMOLOGOUS_SUPERFAMILY;HOMOLOGOUS_SUPERFAMILY;REPEAT;REPEAT;REPEAT;REPEAT;REPEAT;REPEAT;REPEAT;REPEAT;REPEAT;REPEAT;REPEAT;REPEAT;REPEAT;REPEAT;REPEAT;REPEAT;REPEAT;REPEAT;REPEAT;REPEAT;REPEAT;REPEAT;REPEAT;REPEAT;REPEA…	Pentatricopeptide repeat;Pentatricopeptide repeat;Pentatricopeptide repeat;Tetratricopeptide-like helical domain superfamily;Pentatricopeptide repeat;Pentacotripeptide-repeat region of PRORP;Pentatricopeptide repeat;Tetratricopeptide-like helical domain superfamily;Tetratricopeptide-like helical domain superfamily;Tetratricopeptide-like helical domain superfamily;Tetratricopeptide-like helical do…	PF12854 (PFAM);TIGR00756 (TIGRFAM);PF13041 (PFAM);G3DSA:1.25.40.10 (GENE3D);PF13812 (PFAM);PF17177 (PFAM);PF01535 (PFAM);G3DSA:1.25.40.10 (GENE3D);PTHR24015:SF612 (PANTHER);PTHR24015:SF612 (PANTHER);PTHR24015 (PANTHER);PTHR24015:SF612 (PANTHER);PTHR24015 (PANTHER);PTHR24015 (PANTHER);PS51375 (PROSITE_PROFILES);PS51375 (PROSITE_PROFILES);PS51375 (PROSITE_PROFILES);PS51375 (PROSITE_PROFILES);PS5137…	GO:0005515;GO:0005515;GO:0005515	protein binding;protein binding;protein binding	Molecular Function;Molecular Function;Molecular Function
Pav_sc0000890.1_g310.1.mk	681	nuclear nucleic acid-binding C1D							IPR007146;noIPR;noIPR;IPR011082	FAMILY;FAMILY;FAMILY;FAMILY	Sas10/Utp3/C1D;Sas10/Utp3/C1D;Sas10/Utp3/C1D;Exosome-associated factor Rrp47/DNA strand repair C1D	PF04000 (PFAM);mobidb-lite (MOBIDB_LITE);mobidb-lite (MOBIDB_LITE);PTHR15341 (PANTHER)
Pav_sc0000890.1_g320.1.br	435	---NA---
Pav_sc0000890.1_g330.1.mk	570	nucleoid-associated chloroplastic-like							IPR004401;IPR004401;IPR036894;IPR004401;noIPR;IPR036894	FAMILY;FAMILY;HOMOLOGOUS_SUPERFAMILY;FAMILY;FAMILY;HOMOLOGOUS_SUPERFAMILY	Nucleoid-associated protein YbaB/EbfC family;Nucleoid-associated protein YbaB/EbfC family;Nucleoid-associated protein YbaB-like domain superfamily;Nucleoid-associated protein YbaB/EbfC family;Nucleoid-associated protein YbaB/EbfC family;Nucleoid-associated protein YbaB-like domain superfamily	TIGR00103 (TIGRFAM);PF02575 (PFAM);G3DSA:3.30.1310.10 (GENE3D);PTHR33449 (PANTHER);PTHR33449:SF3 (PANTHER);SSF82607 (SUPERFAMILY)
Pav_sc0000890.1_g340.1.mk	294	early nodulin 1							IPR008972;noIPR;noIPR;noIPR;noIPR	HOMOLOGOUS_SUPERFAMILY;HOMOLOGOUS_SUPERFAMILY;HOMOLOGOUS_SUPERFAMILY;HOMOLOGOUS_SUPERFAMILY;HOMOLOGOUS_SUPERFAMILY	Cupredoxin;Cupredoxin;Cupredoxin;Cupredoxin;Cupredoxin	G3DSA:2.60.40.420 (GENE3D);PTHR33021 (PANTHER);PTHR33021:SF8 (PANTHER);PTHR33021:SF8 (PANTHER);PTHR33021 (PANTHER)
Pav_sc0000890.1_g350.1.mk	288	hypothetical protein PRUPE_1G394100
Pav_sc0000890.1_g360.1.mk	1941	transmembrane 9 superfamily member 8	1	GO:0016021	integral component of membrane	Cellular Component			IPR004240;IPR004240;noIPR;IPR036259	FAMILY;FAMILY;FAMILY;HOMOLOGOUS_SUPERFAMILY	Nonaspanin (TM9SF);Nonaspanin (TM9SF);Nonaspanin (TM9SF);MFS transporter superfamily	PF02990 (PFAM);PTHR10766 (PANTHER);PTHR10766:SF46 (PANTHER);SSF103473 (SUPERFAMILY)	GO:0016021;GO:0016021	integral component of membrane;integral component of membrane	Cellular Component;Cellular Component
Pav_sc0000890.1_g370.1.mk	303	uncharacterized protein LOC110762674	1	GO:0016021	integral component of membrane	Cellular Component			noIPR;noIPR;noIPR	null;null;null	null;null;null	mobidb-lite (MOBIDB_LITE);PTHR33919:SF1 (PANTHER);PTHR33919 (PANTHER)
Pav_sc0000890.1_g380.1.mk	2130	BTB POZ domain-containing NPY1	4	GO:0004871;GO:0007165;GO:0048513;GO:0060918	obsolete signal transducer activity;signal transduction;animal organ development;auxin transport	Molecular Function;Biological Process;Biological Process;Biological Process			IPR000210;IPR000210;IPR027356;noIPR;noIPR;noIPR;IPR029961;noIPR;IPR027356;IPR000210;IPR011333	DOMAIN;DOMAIN;DOMAIN;DOMAIN;DOMAIN;DOMAIN;FAMILY;FAMILY;DOMAIN;DOMAIN;HOMOLOGOUS_SUPERFAMILY	BTB/POZ domain;BTB/POZ domain;NPH3 domain;NPH3 domain;NPH3 domain;NPH3 domain;BTB/POZ domain-containing protein NPY1;BTB/POZ domain-containing protein NPY1;NPH3 domain;BTB/POZ domain;SKP1/BTB/POZ domain superfamily	SM00225 (SMART);PF00651 (PFAM);PF03000 (PFAM);G3DSA:3.30.710.10 (GENE3D);mobidb-lite (MOBIDB_LITE);mobidb-lite (MOBIDB_LITE);PTHR32370:SF7 (PANTHER);PTHR32370 (PANTHER);PS51649 (PROSITE_PROFILES);PS50097 (PROSITE_PROFILES);SSF54695 (SUPERFAMILY)	GO:0005515;GO:0005515;GO:0099402/GO:0060918;GO:0005515	protein binding;protein binding;plant organ development/auxin transport;protein binding	Molecular Function;Molecular Function;Biological Process/Biological Process;Molecular Function
Pav_sc0000890.1_g390.1.mk	1605	phospholipase D Z-like	1	GO:0003860	3-hydroxyisobutyryl-CoA hydrolase activity	Molecular Function	EC:3.1.2.4	3-hydroxyisobutyryl-CoA hydrolase	IPR001736;IPR025202;noIPR;noIPR;noIPR;IPR001736;IPR001736;noIPR;noIPR;noIPR;noIPR	DOMAIN;DOMAIN;DOMAIN;DOMAIN;DOMAIN;DOMAIN;DOMAIN;DOMAIN;DOMAIN;DOMAIN;DOMAIN	Phospholipase D/Transphosphatidylase;Phospholipase D-like domain;Phospholipase D-like domain;Phospholipase D-like domain;Phospholipase D-like domain;Phospholipase D/Transphosphatidylase;Phospholipase D/Transphosphatidylase;Phospholipase D/Transphosphatidylase;Phospholipase D/Transphosphatidylase;Phospholipase D/Transphosphatidylase;Phospholipase D/Transphosphatidylase	SM00155 (SMART);PF13091 (PFAM);G3DSA:3.30.870.10 (GENE3D);PTHR10185:SF17 (PANTHER);PTHR10185 (PANTHER);PS50035 (PROSITE_PROFILES);PS50035 (PROSITE_PROFILES);cd09106 (CDD);cd09107 (CDD);SSF56024 (SUPERFAMILY);SSF56024 (SUPERFAMILY)	GO:0003824;GO:0003824;GO:0003824	catalytic activity;catalytic activity;catalytic activity	Molecular Function;Molecular Function;Molecular Function
Pav_sc0000890.1_g400.1.mk	1224	3-hydroxyisobutyryl- hydrolase mitochondrial	2	GO:0003860;GO:0005739	3-hydroxyisobutyryl-CoA hydrolase activity;mitochondrion	Molecular Function;Cellular Component	EC:3.1.2.4	3-hydroxyisobutyryl-CoA hydrolase	IPR032259;noIPR;noIPR;noIPR;noIPR;IPR029045	FAMILY;FAMILY;FAMILY;FAMILY;FAMILY;HOMOLOGOUS_SUPERFAMILY	Enoyl-CoA hydratase/isomerase, HIBYL-CoA-H type;Enoyl-CoA hydratase/isomerase, HIBYL-CoA-H type;Enoyl-CoA hydratase/isomerase, HIBYL-CoA-H type;Enoyl-CoA hydratase/isomerase, HIBYL-CoA-H type;Enoyl-CoA hydratase/isomerase, HIBYL-CoA-H type;ClpP/crotonase-like domain superfamily	PF16113 (PFAM);G3DSA:3.90.226.40 (GENE3D);PTHR43176 (PANTHER);PTHR43176:SF8 (PANTHER);cd06558 (CDD);SSF52096 (SUPERFAMILY)	GO:0003860	3-hydroxyisobutyryl-CoA hydrolase activity	Molecular Function
Pav_sc0000890.1_g410.1.mk	3603	DNA-directed RNA polymerases IV and V subunit 2-like	4	GO:0003677;GO:0003899;GO:0006351;GO:0032549	DNA binding;DNA-directed 5'-3' RNA polymerase activity;transcription, DNA-templated;ribonucleoside binding	Molecular Function;Molecular Function;Biological Process;Molecular Function	EC:2.7.7.6	DNA-directed RNA polymerase	IPR007644;IPR007646;IPR007120;IPR007647;IPR014724;noIPR;IPR037034;IPR007642;IPR037033;IPR007641;noIPR;IPR007645;noIPR;IPR015712;IPR015712;noIPR	DOMAIN;DOMAIN;DOMAIN;DOMAIN;HOMOLOGOUS_SUPERFAMILY;HOMOLOGOUS_SUPERFAMILY;HOMOLOGOUS_SUPERFAMILY;DOMAIN;HOMOLOGOUS_SUPERFAMILY;DOMAIN;DOMAIN;DOMAIN;DOMAIN;FAMILY;FAMILY;FAMILY	RNA polymerase, beta subunit, protrusion;RNA polymerase Rpb2, domain 4;DNA-directed RNA polymerase, subunit 2, hybrid-binding domain;RNA polymerase Rpb2, domain 5;RNA polymerase Rpb2, OB-fold;RNA polymerase Rpb2, OB-fold;RNA polymerase Rpb2, domain 2 superfamily;RNA polymerase Rpb2, domain 2;DNA-directed RNA polymerase, subunit 2, hybrid-binding domain superfamily;RNA polymerase Rpb2, domain 7;RN…	PF04563 (PFAM);PF04566 (PFAM);PF00562 (PFAM);PF04567 (PFAM);G3DSA:2.40.50.150 (GENE3D);G3DSA:3.90.1100.10 (GENE3D);G3DSA:3.90.1110.10 (GENE3D);PF04561 (PFAM);G3DSA:2.40.270.10 (GENE3D);PF04560 (PFAM);G3DSA:3.90.1800.10 (GENE3D);PF04565 (PFAM);PTHR20856:SF22 (PANTHER);PTHR20856 (PANTHER);cd00653 (CDD);SSF64484 (SUPERFAMILY)	GO:0006351/GO:0003677/GO:0003899;GO:0003677/GO:0003899/GO:0006351;GO:0003677/GO:0006351/GO:0003899;GO:0006351;GO:0003899;GO:0006351/GO:0003899/GO:0003677;GO:0003677/GO:0003899/GO:0006351;GO:0006351/GO:0003677/GO:0003899;GO:0003899/GO:0003677/GO:0006351;GO:0006351/GO:0003677/GO:0003899;GO:0006351/GO:0032549/GO:0003899;GO:0006351/GO:0032549/GO:0003899	transcription, DNA-templated/DNA binding/DNA-directed 5'-3' RNA polymerase activity;DNA binding/DNA-directed 5'-3' RNA polymerase activity/transcription, DNA-templated;DNA binding/transcription, DNA-templated/DNA-directed 5'-3' RNA polymerase activity;transcription, DNA-templated;DNA-directed 5'-3' RNA polymerase activity;transcription, DNA-templated/DNA-directed 5'-3' RNA polymerase activity/DNA…	Biological Process/Molecular Function/Molecular Function;Molecular Function/Molecular Function/Biological Process;Molecular Function/Biological Process/Molecular Function;Biological Process;Molecular Function;Biological Process/Molecular Function/Molecular Function;Molecular Function/Molecular Function/Biological Process;Biological Process/Molecular Function/Molecular Function;Molecular Function/…
Pav_sc0000890.1_g420.1.mk	762	chorismate mutase 2	3	GO:0004106;GO:0009073;GO:0046417	chorismate mutase activity;aromatic amino acid family biosynthetic process;chorismate metabolic process	Molecular Function;Biological Process;Biological Process	EC:5.4.99.5	Chorismate mutase	IPR008238;IPR037039;IPR008238;IPR008238;noIPR;IPR008238;IPR036263	FAMILY;HOMOLOGOUS_SUPERFAMILY;FAMILY;FAMILY;FAMILY;FAMILY;HOMOLOGOUS_SUPERFAMILY	Chorismate mutase, AroQ class, eukaryotic type;Chorismate mutase, AroQ class superfamily, eukaryotic;Chorismate mutase, AroQ class, eukaryotic type;Chorismate mutase, AroQ class, eukaryotic type;Chorismate mutase, AroQ class, eukaryotic type;Chorismate mutase, AroQ class, eukaryotic type;Chorismate mutase type II superfamily	TIGR01802 (TIGRFAM);G3DSA:1.10.590.10 (GENE3D);PIRSF017318 (PIRSF);PTHR21145 (PANTHER);PTHR21145:SF1 (PANTHER);PS51169 (PROSITE_PROFILES);SSF48600 (SUPERFAMILY)	GO:0009073/GO:0004106;GO:0009073/GO:0004106;GO:0009073/GO:0004106;GO:0009073/GO:0004106;GO:0009073/GO:0004106;GO:0046417	aromatic amino acid family biosynthetic process/chorismate mutase activity;aromatic amino acid family biosynthetic process/chorismate mutase activity;aromatic amino acid family biosynthetic process/chorismate mutase activity;aromatic amino acid family biosynthetic process/chorismate mutase activity;aromatic amino acid family biosynthetic process/chorismate mutase activity;chorismate metabolic pro…	Biological Process/Molecular Function;Biological Process/Molecular Function;Biological Process/Molecular Function;Biological Process/Molecular Function;Biological Process/Molecular Function;Biological Process
Pav_sc0000890.1_g430.1.mk	192	Eukaryotic translation initiation factor 5A							IPR014722;noIPR;IPR001884;IPR008991	HOMOLOGOUS_SUPERFAMILY;HOMOLOGOUS_SUPERFAMILY;FAMILY;HOMOLOGOUS_SUPERFAMILY	Ribosomal protein L2, domain 2;Ribosomal protein L2, domain 2;Translation elongation factor IF5A-like;Translation protein SH3-like domain superfamily	G3DSA:2.30.30.30 (GENE3D);PTHR11673:SF22 (PANTHER);PTHR11673 (PANTHER);SSF50104 (SUPERFAMILY)	GO:0043022/GO:0003723/GO:0003746/GO:0045901	ribosome binding/RNA binding/translation elongation factor activity/positive regulation of translational elongation	Molecular Function/Molecular Function/Molecular Function/Biological Process
Pav_sc0000890.1_g440.1.mk	1158	POLAR LOCALIZATION DURING ASYMMETRIC DIVISION AND REDISTRIBUTION							noIPR;noIPR	null;null	null;null	mobidb-lite (MOBIDB_LITE);PTHR33476 (PANTHER)
Pav_sc0000890.1_g460.1.mk	276	---NA---
Pav_sc0000890.1_g470.1.mk	4044	formin 6							IPR015425;IPR014020;IPR014020;IPR029021;IPR015425;noIPR;noIPR;noIPR;noIPR;noIPR;noIPR;noIPR;noIPR;noIPR;noIPR;IPR014020;IPR015425;IPR029023;IPR029021;noIPR;noIPR	DOMAIN;DOMAIN;DOMAIN;HOMOLOGOUS_SUPERFAMILY;DOMAIN;DOMAIN;DOMAIN;DOMAIN;DOMAIN;DOMAIN;DOMAIN;DOMAIN;DOMAIN;DOMAIN;DOMAIN;DOMAIN;DOMAIN;DOMAIN;HOMOLOGOUS_SUPERFAMILY;HOMOLOGOUS_SUPERFAMILY;HOMOLOGOUS_SUPERFAMILY	Formin, FH2 domain;Tensin phosphatase, C2 domain;Tensin phosphatase, C2 domain;Protein-tyrosine phosphatase-like;Formin, FH2 domain;Formin, FH2 domain;Formin, FH2 domain;Formin, FH2 domain;Formin, FH2 domain;Formin, FH2 domain;Formin, FH2 domain;Formin, FH2 domain;Formin, FH2 domain;Formin, FH2 domain;Formin, FH2 domain;Tensin phosphatase, C2 domain;Formin, FH2 domain;Tensin-type phosphatase doma…	SM00498 (SMART);SM01326 (SMART);PF10409 (PFAM);G3DSA:3.90.190.10 (GENE3D);PF02181 (PFAM);G3DSA:2.60.40.1110 (GENE3D);G3DSA:1.20.58.2220 (GENE3D);mobidb-lite (MOBIDB_LITE);mobidb-lite (MOBIDB_LITE);mobidb-lite (MOBIDB_LITE);mobidb-lite (MOBIDB_LITE);PTHR23213:SF271 (PANTHER);PTHR23213:SF271 (PANTHER);PTHR23213 (PANTHER);PTHR23213 (PANTHER);PS51182 (PROSITE_PROFILES);PS51444 (PROSITE_PROFILES);PS51…
Pav_sc0000890.1_g480.1.mk	762	probable WRKY transcription factor 40							noIPR;noIPR;noIPR;noIPR;noIPR	null;null;null;null;null	null;null;null;null;null	mobidb-lite (MOBIDB_LITE);PTHR31429 (PANTHER);PTHR31429 (PANTHER);PTHR31429:SF38 (PANTHER);PTHR31429:SF38 (PANTHER)
Pav_sc0000890.1_g490.1.br	249	---NA---
Pav_sc0000890.1_g500.1.mk	984	probable WRKY transcription factor 40 isoform X1							IPR003657;IPR003657;IPR036576;noIPR;noIPR;noIPR;IPR003657;IPR036576	DOMAIN;DOMAIN;HOMOLOGOUS_SUPERFAMILY;HOMOLOGOUS_SUPERFAMILY;HOMOLOGOUS_SUPERFAMILY;HOMOLOGOUS_SUPERFAMILY;DOMAIN;HOMOLOGOUS_SUPERFAMILY	WRKY domain;WRKY domain;WRKY domain superfamily;WRKY domain superfamily;WRKY domain superfamily;WRKY domain superfamily;WRKY domain;WRKY domain superfamily	SM00774 (SMART);PF03106 (PFAM);G3DSA:2.20.25.80 (GENE3D);mobidb-lite (MOBIDB_LITE);PTHR31429:SF3 (PANTHER);PTHR31429 (PANTHER);PS50811 (PROSITE_PROFILES);SSF118290 (SUPERFAMILY)	GO:0006355/GO:0003700/GO:0043565;GO:0006355/GO:0003700/GO:0043565;GO:0003700/GO:0043565/GO:0006355;GO:0006355/GO:0003700/GO:0043565;GO:0003700/GO:0043565/GO:0006355	regulation of transcription, DNA-templated/DNA-binding transcription factor activity/sequence-specific DNA binding;regulation of transcription, DNA-templated/DNA-binding transcription factor activity/sequence-specific DNA binding;DNA-binding transcription factor activity/sequence-specific DNA binding/regulation of transcription, DNA-templated;regulation of transcription, DNA-templated/DNA-binding…	Biological Process/Molecular Function/Molecular Function;Biological Process/Molecular Function/Molecular Function;Molecular Function/Molecular Function/Biological Process;Biological Process/Molecular Function/Molecular Function;Molecular Function/Molecular Function/Biological Process
Pav_sc0000890.1_g510.1.mk	1335	CBL-interacting serine threonine- kinase 5-like	4	GO:0004674;GO:0005524;GO:0006468;GO:0007165	protein serine/threonine kinase activity;ATP binding;protein phosphorylation;signal transduction	Molecular Function;Molecular Function;Biological Process;Biological Process	EC:2.7.11	Transferring phosphorus-containing groups	IPR000719;IPR000719;IPR004041;noIPR;noIPR;noIPR;noIPR;IPR020636;noIPR;IPR018451;IPR000719;noIPR;noIPR;IPR011009	DOMAIN;DOMAIN;DOMAIN;DOMAIN;DOMAIN;DOMAIN;DOMAIN;FAMILY;FAMILY;DOMAIN;DOMAIN;DOMAIN;DOMAIN;HOMOLOGOUS_SUPERFAMILY	Protein kinase domain;Protein kinase domain;NAF domain;NAF domain;NAF domain;NAF domain;NAF domain;Calcium/calmodulin-dependent/calcium-dependent protein kinase;Calcium/calmodulin-dependent/calcium-dependent protein kinase;NAF/FISL domain;Protein kinase domain;Protein kinase domain;Protein kinase domain;Protein kinase-like domain superfamily	SM00220 (SMART);PF00069 (PFAM);PF03822 (PFAM);G3DSA:1.10.510.10 (GENE3D);G3DSA:3.30.310.80 (GENE3D);G3DSA:3.30.200.20 (GENE3D);PIRSF000654 (PIRSF);PTHR43895 (PANTHER);PTHR43895:SF18 (PANTHER);PS50816 (PROSITE_PROFILES);PS50011 (PROSITE_PROFILES);cd12195 (CDD);cd14663 (CDD);SSF56112 (SUPERFAMILY)	GO:0005524/GO:0006468/GO:0004672;GO:0005524/GO:0006468/GO:0004672;GO:0007165;GO:0007165;GO:0005524/GO:0006468/GO:0004672	ATP binding/protein phosphorylation/protein kinase activity;ATP binding/protein phosphorylation/protein kinase activity;signal transduction;signal transduction;ATP binding/protein phosphorylation/protein kinase activity	Molecular Function/Biological Process/Molecular Function;Molecular Function/Biological Process/Molecular Function;Biological Process;Biological Process;Molecular Function/Biological Process/Molecular Function
Pav_sc0000890.1_g520.1.mk	1068	transcription initiation factor TFIID subunit 5	4	GO:0003743;GO:0005634;GO:0006355;GO:0006413	translation initiation factor activity;nucleus;regulation of transcription, DNA-templated;translational initiation	Molecular Function;Cellular Component;Biological Process;Biological Process			IPR037264;IPR007582;noIPR;noIPR;noIPR;IPR006594;IPR007582;IPR037264	HOMOLOGOUS_SUPERFAMILY;DOMAIN;DOMAIN;DOMAIN;DOMAIN;DOMAIN;DOMAIN;HOMOLOGOUS_SUPERFAMILY	TFIID subunit TAF5, NTD2 domain superfamily;TFIID subunit TAF5, NTD2 domain;TFIID subunit TAF5, NTD2 domain;TFIID subunit TAF5, NTD2 domain;TFIID subunit TAF5, NTD2 domain;LIS1 homology motif;TFIID subunit TAF5, NTD2 domain;TFIID subunit TAF5, NTD2 domain superfamily	G3DSA:1.25.40.500 (GENE3D);PF04494 (PFAM);mobidb-lite (MOBIDB_LITE);mobidb-lite (MOBIDB_LITE);PTHR19879 (PANTHER);PS50896 (PROSITE_PROFILES);cd08044 (CDD);SSF160897 (SUPERFAMILY)	GO:0005515	protein binding	Molecular Function
Pav_sc0000890.1_g530.1.mk	2790	hepatoma-derived growth factor-related 2							IPR002999;noIPR;noIPR;noIPR;noIPR;noIPR;noIPR;IPR016024	DOMAIN;DOMAIN;DOMAIN;DOMAIN;DOMAIN;DOMAIN;DOMAIN;HOMOLOGOUS_SUPERFAMILY	Tudor domain;Tudor domain;Tudor domain;Tudor domain;Tudor domain;Tudor domain;Tudor domain;Armadillo-type fold	SM00333 (SMART);G3DSA:2.30.30.140 (GENE3D);mobidb-lite (MOBIDB_LITE);mobidb-lite (MOBIDB_LITE);PTHR12663:SF3 (PANTHER);PTHR12663 (PANTHER);SSF63748 (SUPERFAMILY);SSF48371 (SUPERFAMILY)	GO:0005488	binding	Molecular Function
Pav_sc0000890.1_g540.1.mk	645	stromal cell-derived factor 2	1	GO:0016020	membrane	Cellular Component			IPR016093;IPR016093;noIPR;noIPR;IPR027005;IPR016093;IPR036300	DOMAIN;DOMAIN;DOMAIN;DOMAIN;FAMILY;DOMAIN;HOMOLOGOUS_SUPERFAMILY	MIR motif;MIR motif;MIR motif;MIR motif;Glycosyltransferase 39-like;MIR motif;Mir domain superfamily	SM00472 (SMART);PF02815 (PFAM);G3DSA:2.80.10.50 (GENE3D);PTHR10050:SF46 (PANTHER);PTHR10050 (PANTHER);PS50919 (PROSITE_PROFILES);SSF82109 (SUPERFAMILY)	GO:0016020;GO:0016020;GO:0016020;GO:0016020	membrane;membrane;membrane;membrane	Cellular Component;Cellular Component;Cellular Component;Cellular Component
Pav_sc0000890.1_g550.1.mk	1554	U-box domain-containing 4-like							IPR000225;IPR011989;noIPR;noIPR;noIPR;noIPR;IPR016024	REPEAT;HOMOLOGOUS_SUPERFAMILY;HOMOLOGOUS_SUPERFAMILY;HOMOLOGOUS_SUPERFAMILY;HOMOLOGOUS_SUPERFAMILY;HOMOLOGOUS_SUPERFAMILY;HOMOLOGOUS_SUPERFAMILY	Armadillo;Armadillo-like helical;Armadillo-like helical;Armadillo-like helical;Armadillo-like helical;Armadillo-like helical;Armadillo-type fold	SM00185 (SMART);G3DSA:1.25.10.10 (GENE3D);mobidb-lite (MOBIDB_LITE);mobidb-lite (MOBIDB_LITE);PTHR23315:SF59 (PANTHER);PTHR23315 (PANTHER);SSF48371 (SUPERFAMILY)	GO:0005515;GO:0005488	protein binding;binding	Molecular Function;Molecular Function
Pav_sc0000890.1_g570.1.br	342	---NA---							noIPR	null	null	mobidb-lite (MOBIDB_LITE)
Pav_sc0000890.1_g580.1.br	282	---NA---
Pav_sc0000890.1_g590.1.mk	825	probable CCR4-associated factor 1 homolog 7	6	GO:0000175;GO:0000288;GO:0003676;GO:0005634;GO:0030014;GO:0090503	3'-5'-exoribonuclease activity;nuclear-transcribed mRNA catabolic process, deadenylation-dependent decay;nucleic acid binding;nucleus;CCR4-NOT complex;RNA phosphodiester bond hydrolysis, exonucleolytic	Molecular Function;Biological Process;Molecular Function;Cellular Component;Cellular Component;Biological Process	EC:3.1.13;EC:3.1.15	Acting on ester bonds;Acting on ester bonds	IPR006941;IPR036397;noIPR;noIPR;IPR012337	FAMILY;HOMOLOGOUS_SUPERFAMILY;HOMOLOGOUS_SUPERFAMILY;HOMOLOGOUS_SUPERFAMILY;HOMOLOGOUS_SUPERFAMILY	Ribonuclease CAF1;Ribonuclease H superfamily;Ribonuclease H superfamily;Ribonuclease H superfamily;Ribonuclease H-like superfamily	PF04857 (PFAM);G3DSA:3.30.420.10 (GENE3D);PTHR10797:SF31 (PANTHER);PTHR10797 (PANTHER);SSF53098 (SUPERFAMILY)	GO:0003676	nucleic acid binding	Molecular Function
Pav_sc0000890.1_g600.1.mk	720	cytochrome DM13 and DOMON domain-containing At5g54830-like							IPR019545;IPR019545;noIPR;noIPR;noIPR;IPR005018;IPR019545	DOMAIN;DOMAIN;DOMAIN;DOMAIN;DOMAIN;DOMAIN;DOMAIN	DM13 domain;DM13 domain;DM13 domain;DM13 domain;DM13 domain;DOMON domain;DM13 domain	SM00686 (SMART);PF10517 (PFAM);mobidb-lite (MOBIDB_LITE);PTHR23130:SF116 (PANTHER);PTHR23130 (PANTHER);PS50836 (PROSITE_PROFILES);PS51549 (PROSITE_PROFILES)
Pav_sc0000890.1_g610.1.mk	2715	cytochrome DM13 and DOMON domain-containing At5g54830	6	GO:0005768;GO:0005802;GO:0016021;GO:0017004;GO:0020037;GO:0055114	endosome;trans-Golgi network;integral component of membrane;cytochrome complex assembly;heme binding;oxidation-reduction process	Cellular Component;Cellular Component;Cellular Component;Biological Process;Molecular Function;Biological Process			IPR006593;IPR019545;IPR005018;IPR005018;IPR019545;IPR006593;noIPR;noIPR;noIPR;noIPR;noIPR;IPR019545;IPR005018;IPR006593;noIPR;noIPR;noIPR	DOMAIN;DOMAIN;DOMAIN;DOMAIN;DOMAIN;DOMAIN;DOMAIN;DOMAIN;DOMAIN;DOMAIN;DOMAIN;DOMAIN;DOMAIN;DOMAIN;DOMAIN;DOMAIN;DOMAIN	Cytochrome b561/ferric reductase transmembrane;DM13 domain;DOMON domain;DOMON domain;DM13 domain;Cytochrome b561/ferric reductase transmembrane;Cytochrome b561/ferric reductase transmembrane;Cytochrome b561/ferric reductase transmembrane;Cytochrome b561/ferric reductase transmembrane;Cytochrome b561/ferric reductase transmembrane;Cytochrome b561/ferric reductase transmembrane;DM13 domain;DOMON do…	SM00665 (SMART);SM00686 (SMART);SM00664 (SMART);PF03351 (PFAM);PF10517 (PFAM);PF03188 (PFAM);G3DSA:1.20.120.1770 (GENE3D);mobidb-lite (MOBIDB_LITE);mobidb-lite (MOBIDB_LITE);PTHR23130 (PANTHER);PTHR23130:SF116 (PANTHER);PS51549 (PROSITE_PROFILES);PS50836 (PROSITE_PROFILES);PS50939 (PROSITE_PROFILES);cd09631 (CDD);cd09631 (CDD);cd08760 (CDD)
Pav_sc0000890.1_g630.1.mk	1686	brassinosteroid-related acyltransferase 1	6	GO:0003996;GO:0005634;GO:0005783;GO:0010087;GO:0016132;GO:0016747	acyl-CoA ligase activity;nucleus;endoplasmic reticulum;phloem or xylem histogenesis;brassinosteroid biosynthetic process;transferase activity, transferring acyl groups other than amino-acyl groups	Molecular Function;Cellular Component;Cellular Component;Biological Process;Biological Process;Molecular Function			IPR023213;IPR023213;IPR023213;IPR003480;noIPR;noIPR;noIPR;noIPR	HOMOLOGOUS_SUPERFAMILY;HOMOLOGOUS_SUPERFAMILY;HOMOLOGOUS_SUPERFAMILY;FAMILY;FAMILY;FAMILY;FAMILY;FAMILY	Chloramphenicol acetyltransferase-like domain superfamily;Chloramphenicol acetyltransferase-like domain superfamily;Chloramphenicol acetyltransferase-like domain superfamily;Transferase;Transferase;Transferase;Transferase;Transferase	G3DSA:3.30.559.10 (GENE3D);G3DSA:3.30.559.10 (GENE3D);G3DSA:3.30.559.10 (GENE3D);PF02458 (PFAM);PTHR31642:SF17 (PANTHER);PTHR31642:SF17 (PANTHER);PTHR31642 (PANTHER);PTHR31642 (PANTHER)	GO:0016747	transferase activity, transferring acyl groups other than amino-acyl groups	Molecular Function
Pav_sc0000890.1_g640.1.mk	2307	two-component response regulator ARR12-like							IPR001005;IPR006447;noIPR;noIPR;noIPR;IPR017053;noIPR;noIPR;noIPR;noIPR;noIPR;noIPR;noIPR;noIPR;IPR001789;IPR017930;IPR011006;IPR011006;IPR009057	DOMAIN;DOMAIN;DOMAIN;DOMAIN;DOMAIN;FAMILY;FAMILY;FAMILY;FAMILY;FAMILY;FAMILY;FAMILY;FAMILY;FAMILY;DOMAIN;DOMAIN;HOMOLOGOUS_SUPERFAMILY;HOMOLOGOUS_SUPERFAMILY;HOMOLOGOUS_SUPERFAMILY	SANT/Myb domain;Myb domain, plants;Myb domain, plants;Myb domain, plants;Myb domain, plants;Response regulator B-type, plant;Response regulator B-type, plant;Response regulator B-type, plant;Response regulator B-type, plant;Response regulator B-type, plant;Response regulator B-type, plant;Response regulator B-type, plant;Response regulator B-type, plant;Response regulator B-type, plant;Signal tra…	PF00249 (PFAM);TIGR01557 (TIGRFAM);G3DSA:1.10.10.60 (GENE3D);G3DSA:3.40.50.2300 (GENE3D);G3DSA:3.40.50.2300 (GENE3D);PIRSF036392 (PIRSF);mobidb-lite (MOBIDB_LITE);mobidb-lite (MOBIDB_LITE);mobidb-lite (MOBIDB_LITE);PTHR43874:SF7 (PANTHER);PTHR43874 (PANTHER);PTHR43874:SF7 (PANTHER);PTHR43874:SF7 (PANTHER);PTHR43874 (PANTHER);PS50110 (PROSITE_PROFILES);PS51294 (PROSITE_PROFILES);SSF52172 (SUPERFAM…	GO:0007165/GO:0003700/GO:0003677;GO:0000160;GO:0003677	signal transduction/DNA-binding transcription factor activity/DNA binding;phosphorelay signal transduction system;DNA binding	Biological Process/Molecular Function/Molecular Function;Biological Process;Molecular Function
Pav_sc0000890.1_g650.1.mk	360	two-component response regulator							noIPR;IPR006447;noIPR;noIPR;noIPR;noIPR;IPR001789;IPR011006;IPR009057	null;DOMAIN;DOMAIN;DOMAIN;DOMAIN;DOMAIN;DOMAIN;HOMOLOGOUS_SUPERFAMILY;HOMOLOGOUS_SUPERFAMILY	null;Myb domain, plants;Myb domain, plants;Myb domain, plants;Myb domain, plants;Myb domain, plants;Signal transduction response regulator, receiver domain;CheY-like superfamily;Homeobox-like domain superfamily	G3DSA:1.10.10.60 (GENE3D);TIGR01557 (TIGRFAM);G3DSA:3.40.50.2300 (GENE3D);PTHR43874:SF7 (PANTHER);PTHR43874 (PANTHER);PTHR43874:SF7 (PANTHER);PS50110 (PROSITE_PROFILES);SSF52172 (SUPERFAMILY);SSF46689 (SUPERFAMILY)	GO:0000160;GO:0003677	phosphorelay signal transduction system;DNA binding	Biological Process;Molecular Function
Pav_sc0000890.1_g660.1.mk	1275	acidic mammalian chitinase-like	3	GO:0004568;GO:0005975;GO:0006032	chitinase activity;carbohydrate metabolic process;chitin catabolic process	Molecular Function;Biological Process;Biological Process	EC:3.2.1.14	Chitinase	IPR011583;IPR001223;IPR029070;noIPR;noIPR;noIPR;noIPR;IPR017853;IPR029070	DOMAIN;DOMAIN;HOMOLOGOUS_SUPERFAMILY;HOMOLOGOUS_SUPERFAMILY;HOMOLOGOUS_SUPERFAMILY;HOMOLOGOUS_SUPERFAMILY;HOMOLOGOUS_SUPERFAMILY;HOMOLOGOUS_SUPERFAMILY;HOMOLOGOUS_SUPERFAMILY	Chitinase II;Glycoside hydrolase family 18, catalytic domain;Chitinase insertion domain superfamily;Chitinase insertion domain superfamily;Chitinase insertion domain superfamily;Chitinase insertion domain superfamily;Chitinase insertion domain superfamily;Glycoside hydrolase superfamily;Chitinase insertion domain superfamily	SM00636 (SMART);PF00704 (PFAM);G3DSA:3.10.50.10 (GENE3D);G3DSA:3.20.20.80 (GENE3D);PTHR11177:SF208 (PANTHER);PTHR11177 (PANTHER);cd02879 (CDD);SSF51445 (SUPERFAMILY);SSF54556 (SUPERFAMILY)	GO:0008061;GO:0005975	chitin binding;carbohydrate metabolic process	Molecular Function;Biological Process
Pav_sc0000890.1_g670.1.mk	573	zinc finger 3-like							noIPR;noIPR;noIPR;noIPR;noIPR	null;null;null;null;null	null;null;null;null;null	mobidb-lite (MOBIDB_LITE);PTHR26374 (PANTHER);PTHR26374:SF217 (PANTHER);PTHR26374 (PANTHER);PTHR26374:SF217 (PANTHER)
Pav_sc0000890.1_g680.1.mk	741	mitochondrial glyco	1	GO:0005759	mitochondrial matrix	Cellular Component			IPR003428;IPR036561;noIPR;IPR003428;IPR036561	FAMILY;HOMOLOGOUS_SUPERFAMILY;HOMOLOGOUS_SUPERFAMILY;FAMILY;HOMOLOGOUS_SUPERFAMILY	Mitochondrial glycoprotein;Mitochondrial glycoprotein superfamily;Mitochondrial glycoprotein superfamily;Mitochondrial glycoprotein;Mitochondrial glycoprotein superfamily	PF02330 (PFAM);G3DSA:3.10.280.10 (GENE3D);PTHR10826:SF14 (PANTHER);PTHR10826 (PANTHER);SSF54529 (SUPERFAMILY)	GO:0005759;GO:0005759;GO:0005759;GO:0005759	mitochondrial matrix;mitochondrial matrix;mitochondrial matrix;mitochondrial matrix	Cellular Component;Cellular Component;Cellular Component;Cellular Component
Pav_sc0000890.1_g690.1.mk	663	deSI At4g17486	1	GO:0005886	plasma membrane	Cellular Component			IPR008580;noIPR;IPR008580;noIPR;noIPR;IPR008580	DOMAIN;DOMAIN;DOMAIN;DOMAIN;DOMAIN;DOMAIN	PPPDE putative peptidase domain;PPPDE putative peptidase domain;PPPDE putative peptidase domain;PPPDE putative peptidase domain;PPPDE putative peptidase domain;PPPDE putative peptidase domain	SM01179 (SMART);G3DSA:3.90.1720.30 (GENE3D);PF05903 (PFAM);mobidb-lite (MOBIDB_LITE);PTHR12378:SF12 (PANTHER);PTHR12378 (PANTHER)
Pav_sc0000890.1_g700.1.mk	411	DUF868 domain-containing							IPR008586;IPR008586;noIPR	FAMILY;FAMILY;FAMILY	Protein of unknown function DUF868, plant;Protein of unknown function DUF868, plant;Protein of unknown function DUF868, plant	PF05910 (PFAM);PTHR31972 (PANTHER);PTHR31972:SF3 (PANTHER)
Pav_sc0000890.1_g710.1.mk	1050	DUF868 domain-containing							IPR008586;noIPR;noIPR;IPR008586	FAMILY;FAMILY;FAMILY;FAMILY	Protein of unknown function DUF868, plant;Protein of unknown function DUF868, plant;Protein of unknown function DUF868, plant;Protein of unknown function DUF868, plant	PF05910 (PFAM);mobidb-lite (MOBIDB_LITE);PTHR31972:SF3 (PANTHER);PTHR31972 (PANTHER)
Pav_sc0000890.1_g720.1.mk	588	ethylene-responsive transcription factor ERF003-like	5	GO:0003677;GO:0003700;GO:0005634;GO:0006351;GO:0006355	DNA binding;DNA-binding transcription factor activity;nucleus;transcription, DNA-templated;regulation of transcription, DNA-templated	Molecular Function;Molecular Function;Cellular Component;Biological Process;Biological Process			IPR001471;IPR001471;IPR001471;IPR036955;IPR017392;noIPR;noIPR;IPR001471;IPR001471;IPR016177	DOMAIN;DOMAIN;DOMAIN;HOMOLOGOUS_SUPERFAMILY;FAMILY;FAMILY;FAMILY;DOMAIN;DOMAIN;HOMOLOGOUS_SUPERFAMILY	AP2/ERF domain;AP2/ERF domain;AP2/ERF domain;AP2/ERF domain superfamily;AP2/ERF transcription factor ERF/PTI6;AP2/ERF transcription factor ERF/PTI6;AP2/ERF transcription factor ERF/PTI6;AP2/ERF domain;AP2/ERF domain;DNA-binding domain superfamily	PR00367 (PRINTS);SM00380 (SMART);PF00847 (PFAM);G3DSA:3.30.730.10 (GENE3D);PIRSF038123 (PIRSF);PTHR31194:SF4 (PANTHER);PTHR31194 (PANTHER);PS51032 (PROSITE_PROFILES);cd00018 (CDD);SSF54171 (SUPERFAMILY)	GO:0006355/GO:0003700;GO:0006355/GO:0003700;GO:0006355/GO:0003700;GO:0003700/GO:0006355;GO:0003700;GO:0006355/GO:0003700;GO:0006355/GO:0003700;GO:0003677	regulation of transcription, DNA-templated/DNA-binding transcription factor activity;regulation of transcription, DNA-templated/DNA-binding transcription factor activity;regulation of transcription, DNA-templated/DNA-binding transcription factor activity;DNA-binding transcription factor activity/regulation of transcription, DNA-templated;DNA-binding transcription factor activity;regulation of tra…	Biological Process/Molecular Function;Biological Process/Molecular Function;Biological Process/Molecular Function;Molecular Function/Biological Process;Molecular Function;Biological Process/Molecular Function;Biological Process/Molecular Function;Molecular Function
Pav_sc0000890.1_g730.1.mk	2643	aspartate chloroplastic	11	GO:0004069;GO:0005739;GO:0006520;GO:0009058;GO:0009570;GO:0009941;GO:0010319;GO:0030170;GO:0042802;GO:0048046;GO:0080130	L-aspartate:2-oxoglutarate aminotransferase activity;mitochondrion;cellular amino acid metabolic process;biosynthetic process;chloroplast stroma;chloroplast envelope;stromule;pyridoxal phosphate binding;identical protein binding;apoplast;L-phenylalanine:2-oxoglutarate aminotransferase activity	Molecular Function;Cellular Component;Biological Process;Biological Process;Cellular Component;Cellular Component;Cellular Component;Molecular Function;Molecular Function;Cellular Component;Molecular Function	EC:2.6.1.9;EC:2.6.1.57;EC:2.6.1.5;EC:2.6.1.1	Histidinol-phosphate transaminase;Aromatic-amino-acid transaminase;Tyrosine transaminase;Aspartate transaminase	IPR000796;IPR015421;IPR015422;IPR004839;IPR000537;IPR000796;noIPR;noIPR;noIPR;IPR015424	FAMILY;HOMOLOGOUS_SUPERFAMILY;HOMOLOGOUS_SUPERFAMILY;DOMAIN;FAMILY;FAMILY;FAMILY;FAMILY;FAMILY;HOMOLOGOUS_SUPERFAMILY	Aspartate/other aminotransferase;Pyridoxal phosphate-dependent transferase, major domain;Pyridoxal phosphate-dependent transferase domain 1;Aminotransferase, class I/classII;UbiA prenyltransferase family;Aspartate/other aminotransferase;Aspartate/other aminotransferase;Aspartate/other aminotransferase;Aspartate/other aminotransferase;Pyridoxal phosphate-dependent transferase	PR00799 (PRINTS);G3DSA:3.40.640.10 (GENE3D);G3DSA:3.90.1150.10 (GENE3D);PF00155 (PFAM);PF01040 (PFAM);PTHR11879 (PANTHER);PTHR11879:SF1 (PANTHER);cd13960 (CDD);cd00609 (CDD);SSF53383 (SUPERFAMILY)	GO:0008483/GO:0006520;GO:0003824;GO:0003824;GO:0030170/GO:0009058;GO:0016021/GO:0016765;GO:0008483/GO:0006520	transaminase activity/cellular amino acid metabolic process;catalytic activity;catalytic activity;pyridoxal phosphate binding/biosynthetic process;integral component of membrane/transferase activity, transferring alkyl or aryl (other than methyl) groups;transaminase activity/cellular amino acid metabolic process	Molecular Function/Biological Process;Molecular Function;Molecular Function;Molecular Function/Biological Process;Cellular Component/Molecular Function;Molecular Function/Biological Process
Pav_sc0000890.1_g740.1.mk	201	early nodulin-55-2-like	1	GO:0009055	electron transfer activity	Molecular Function			noIPR	null	null	PTHR34052 (PANTHER)
Pav_sc0000890.1_g750.1.mk	624	thioredoxin chloroplastic	9	GO:0000103;GO:0006457;GO:0006662;GO:0009536;GO:0015035;GO:0016671;GO:0034599;GO:0045454;GO:0055114	sulfate assimilation;protein folding;glycerol ether metabolic process;plastid;protein disulfide oxidoreductase activity;oxidoreductase activity, acting on a sulfur group of donors, disulfide as acceptor;cellular response to oxidative stress;cell redox homeostasis;oxidation-reduction process	Biological Process;Biological Process;Biological Process;Cellular Component;Molecular Function;Molecular Function;Biological Process;Biological Process;Biological Process			IPR013766;noIPR;noIPR;noIPR;IPR036249	DOMAIN;DOMAIN;DOMAIN;DOMAIN;HOMOLOGOUS_SUPERFAMILY	Thioredoxin domain;Thioredoxin domain;Thioredoxin domain;Thioredoxin domain;Thioredoxin-like superfamily	PF00085 (PFAM);G3DSA:3.40.30.10 (GENE3D);PTHR43601:SF3 (PANTHER);PTHR43601 (PANTHER);SSF52833 (SUPERFAMILY)	GO:0045454	cell redox homeostasis	Biological Process
Pav_sc0000890.1_g760.1.mk	4194	CST complex subunit CTC1							IPR028262;noIPR;noIPR;noIPR	FAMILY;FAMILY;FAMILY;FAMILY	CST complex subunit CTC1, plant;CST complex subunit CTC1, plant;CST complex subunit CTC1, plant;CST complex subunit CTC1, plant	PF15491 (PFAM);mobidb-lite (MOBIDB_LITE);mobidb-lite (MOBIDB_LITE);PTHR14865 (PANTHER)	GO:0000723	telomere maintenance	Biological Process
Pav_sc0000890.1_g770.1.mk	330	---NA---
Pav_sc0000890.1_g780.1.mk	2493	gamma-tubulin complex component 5-like isoform X1	6	GO:0000922;GO:0005737;GO:0005815;GO:0005874;GO:0007020;GO:0043015	spindle pole;cytoplasm;microtubule organizing center;microtubule;microtubule nucleation;gamma-tubulin binding	Cellular Component;Cellular Component;Cellular Component;Cellular Component;Biological Process;Molecular Function			IPR007259;noIPR;noIPR;IPR007259	FAMILY;FAMILY;FAMILY;FAMILY	Gamma-tubulin complex component protein;Gamma-tubulin complex component protein;Gamma-tubulin complex component protein;Gamma-tubulin complex component protein	PF04130 (PFAM);G3DSA:1.20.120.1900 (GENE3D);PTHR19302:SF33 (PANTHER);PTHR19302 (PANTHER)	GO:0000226/GO:0043015/GO:0005815/GO:0000922/GO:0007020;GO:0000226/GO:0043015/GO:0005815/GO:0000922/GO:0007020	microtubule cytoskeleton organization/gamma-tubulin binding/microtubule organizing center/spindle pole/microtubule nucleation;microtubule cytoskeleton organization/gamma-tubulin binding/microtubule organizing center/spindle pole/microtubule nucleation	Biological Process/Molecular Function/Cellular Component/Cellular Component/Biological Process;Biological Process/Molecular Function/Cellular Component/Cellular Component/Biological Process
Pav_sc0000890.1_g790.1.mk	1785	mitogen-activated kinase kinase kinase YODA-like							IPR000719;noIPR;IPR000719;noIPR;noIPR;noIPR;noIPR;noIPR;IPR000719;IPR011009	DOMAIN;DOMAIN;DOMAIN;DOMAIN;DOMAIN;DOMAIN;DOMAIN;DOMAIN;DOMAIN;HOMOLOGOUS_SUPERFAMILY	Protein kinase domain;Protein kinase domain;Protein kinase domain;Protein kinase domain;Protein kinase domain;Protein kinase domain;Protein kinase domain;Protein kinase domain;Protein kinase domain;Protein kinase-like domain superfamily	SM00220 (SMART);G3DSA:1.10.510.10 (GENE3D);PF00069 (PFAM);mobidb-lite (MOBIDB_LITE);mobidb-lite (MOBIDB_LITE);mobidb-lite (MOBIDB_LITE);PTHR24361:SF481 (PANTHER);PTHR24361 (PANTHER);PS50011 (PROSITE_PROFILES);SSF56112 (SUPERFAMILY)	GO:0005524/GO:0004672/GO:0006468;GO:0005524/GO:0004672/GO:0006468;GO:0005524/GO:0004672/GO:0006468	ATP binding/protein kinase activity/protein phosphorylation;ATP binding/protein kinase activity/protein phosphorylation;ATP binding/protein kinase activity/protein phosphorylation	Molecular Function/Molecular Function/Biological Process;Molecular Function/Molecular Function/Biological Process;Molecular Function/Molecular Function/Biological Process
Pav_sc0000890.1_g800.1.br	213	---NA---
Pav_sc0000890.1_g810.1.mk	1023	Single-stranded DNA-binding							noIPR;IPR000424;noIPR;noIPR;IPR000424;IPR000424;IPR000424;IPR012340	null;FAMILY;FAMILY;FAMILY;FAMILY;FAMILY;FAMILY;HOMOLOGOUS_SUPERFAMILY	null;Primosome PriB/single-strand DNA-binding;Primosome PriB/single-strand DNA-binding;Primosome PriB/single-strand DNA-binding;Primosome PriB/single-strand DNA-binding;Primosome PriB/single-strand DNA-binding;Primosome PriB/single-strand DNA-binding;Nucleic acid-binding, OB-fold	G3DSA:2.40.50.140 (GENE3D);PF00436 (PFAM);PTHR10302:SF9 (PANTHER);PTHR10302:SF9 (PANTHER);PTHR10302 (PANTHER);PTHR10302 (PANTHER);PS50935 (PROSITE_PROFILES);SSF50249 (SUPERFAMILY)	GO:0003697;GO:0003697;GO:0003697;GO:0003697	single-stranded DNA binding;single-stranded DNA binding;single-stranded DNA binding;single-stranded DNA binding	Molecular Function;Molecular Function;Molecular Function;Molecular Function
Pav_sc0000890.1_g820.1.mk	2211	probable disease resistance At4g33300	2	GO:0006952;GO:0043531	defense response;ADP binding	Biological Process;Molecular Function			noIPR;IPR002182;noIPR;IPR032675;noIPR;IPR008808;noIPR;noIPR;noIPR;IPR008808;IPR027417;noIPR	null;DOMAIN;DOMAIN;HOMOLOGOUS_SUPERFAMILY;HOMOLOGOUS_SUPERFAMILY;DOMAIN;DOMAIN;DOMAIN;DOMAIN;DOMAIN;HOMOLOGOUS_SUPERFAMILY;HOMOLOGOUS_SUPERFAMILY	null;NB-ARC;NB-ARC;Leucine-rich repeat domain superfamily;Leucine-rich repeat domain superfamily;Powdery mildew resistance protein, RPW8 domain;Powdery mildew resistance protein, RPW8 domain;Powdery mildew resistance protein, RPW8 domain;Powdery mildew resistance protein, RPW8 domain;Powdery mildew resistance protein, RPW8 domain;P-loop containing nucleoside triphosphate hydrolase;P-loop containi…	PR00364 (PRINTS);PF00931 (PFAM);G3DSA:3.40.50.300 (GENE3D);G3DSA:3.80.10.10 (GENE3D);G3DSA:1.10.8.430 (GENE3D);PF05659 (PFAM);PTHR44056 (PANTHER);PTHR44056:SF1 (PANTHER);PTHR44056:SF1 (PANTHER);PS51153 (PROSITE_PROFILES);SSF52540 (SUPERFAMILY);SSF52058 (SUPERFAMILY)	GO:0043531	ADP binding	Molecular Function
Pav_sc0000890.1_g830.1.mk	1650	nucleobase-ascorbate transporter 3	12	GO:0005886;GO:0009506;GO:0015207;GO:0015208;GO:0015210;GO:0015294;GO:0016021;GO:0035344;GO:0098655;GO:0098702;GO:0098710;GO:0098721	plasma membrane;plasmodesma;adenine transmembrane transporter activity;guanine transmembrane transporter activity;uracil transmembrane transporter activity;solute:cation symporter activity;integral component of membrane;hypoxanthine transport;cation transmembrane transport;adenine import across plasma membrane;guanine import across plasma membrane;uracil import across plasma membrane	Cellular Component;Cellular Component;Molecular Function;Molecular Function;Molecular Function;Molecular Function;Cellular Component;Biological Process;Biological Process;Biological Process;Biological Process;Biological Process			IPR006043;noIPR;noIPR;IPR029943	FAMILY;FAMILY;FAMILY;FAMILY	Xanthine/uracil/vitamin C permease;Xanthine/uracil/vitamin C permease;Xanthine/uracil/vitamin C permease;Nucleobase-ascorbate transporter 3	PF00860 (PFAM);mobidb-lite (MOBIDB_LITE);PTHR11119 (PANTHER);PTHR11119:SF29 (PANTHER)	GO:0016020/GO:0055085/GO:0022857	membrane/transmembrane transport/transmembrane transporter activity	Cellular Component/Biological Process/Molecular Function
Pav_sc0000890.1_g840.1.mk	780	serpin-ZX							IPR023796;noIPR;noIPR;IPR000215;IPR036186	DOMAIN;DOMAIN;DOMAIN;FAMILY;HOMOLOGOUS_SUPERFAMILY	Serpin domain;Serpin domain;Serpin domain;Serpin family;Serpin superfamily	PF00079 (PFAM);G3DSA:3.30.497.10 (GENE3D);PTHR11461:SF203 (PANTHER);PTHR11461 (PANTHER);SSF56574 (SUPERFAMILY)	GO:0005615	extracellular space	Cellular Component
Pav_sc0000890.1_g850.1.mk	693	serpin-ZX-like	1	GO:0005615	extracellular space	Cellular Component			IPR023796;IPR023796;noIPR;noIPR;IPR000215;IPR036186	DOMAIN;DOMAIN;DOMAIN;DOMAIN;FAMILY;HOMOLOGOUS_SUPERFAMILY	Serpin domain;Serpin domain;Serpin domain;Serpin domain;Serpin family;Serpin superfamily	SM00093 (SMART);PF00079 (PFAM);G3DSA:3.30.497.10 (GENE3D);PTHR11461:SF178 (PANTHER);PTHR11461 (PANTHER);SSF56574 (SUPERFAMILY)	GO:0005615	extracellular space	Cellular Component
Pav_sc0000890.1_g860.1.mk	1203	signal peptidase I							noIPR;noIPR	null;null	null;null	PTHR34454:SF1 (PANTHER);PTHR34454 (PANTHER)
Pav_sc0000890.1_g870.1.mk	1335	NRT1 PTR FAMILY -like	3	GO:0005215;GO:0006810;GO:0016021	transporter activity;transport;integral component of membrane	Molecular Function;Biological Process;Cellular Component			IPR000109;noIPR;noIPR;noIPR;IPR000109;IPR036259	FAMILY;FAMILY;FAMILY;FAMILY;FAMILY;HOMOLOGOUS_SUPERFAMILY	Proton-dependent oligopeptide transporter family;Proton-dependent oligopeptide transporter family;Proton-dependent oligopeptide transporter family;Proton-dependent oligopeptide transporter family;Proton-dependent oligopeptide transporter family;MFS transporter superfamily	PF00854 (PFAM);G3DSA:1.20.1250.20 (GENE3D);PTHR11654:SF113 (PANTHER);PTHR11654:SF113 (PANTHER);PTHR11654 (PANTHER);SSF103473 (SUPERFAMILY)	GO:0016020/GO:0022857/GO:0055085;GO:0016020/GO:0022857/GO:0055085	membrane/transmembrane transporter activity/transmembrane transport;membrane/transmembrane transporter activity/transmembrane transport	Cellular Component/Molecular Function/Biological Process;Cellular Component/Molecular Function/Biological Process
Pav_sc0000890.1_g880.1.mk	963	thylakoidal processing peptidase chloroplastic-like	3	GO:0006508;GO:0008236;GO:0016021	proteolysis;serine-type peptidase activity;integral component of membrane	Biological Process;Molecular Function;Cellular Component			IPR000223;noIPR;IPR019533;IPR015927;noIPR;noIPR;noIPR;noIPR;noIPR;IPR036286	FAMILY;FAMILY;DOMAIN;DOMAIN;DOMAIN;DOMAIN;DOMAIN;DOMAIN;DOMAIN;HOMOLOGOUS_SUPERFAMILY	Peptidase S26A, signal peptidase I;Peptidase S26A, signal peptidase I;Peptidase S26;Peptidase S24/S26A/S26B/S26C;Peptidase S24/S26A/S26B/S26C;Peptidase S24/S26A/S26B/S26C;Peptidase S24/S26A/S26B/S26C;Peptidase S24/S26A/S26B/S26C;Peptidase S24/S26A/S26B/S26C;LexA/Signal peptidase-like superfamily	PR00727 (PRINTS);G3DSA:2.10.109.10 (GENE3D);PF10502 (PFAM);PF00717 (PFAM);PTHR43390:SF2 (PANTHER);PTHR43390 (PANTHER);PTHR43390:SF2 (PANTHER);PTHR43390 (PANTHER);cd06530 (CDD);SSF51306 (SUPERFAMILY)	GO:0008236/GO:0016020/GO:0006508	serine-type peptidase activity/membrane/proteolysis	Molecular Function/Cellular Component/Biological Process
Pav_sc0000890.1_g890.1.mk	279	ent-kaurene chloroplastic-like							IPR036396;IPR001128;IPR036396	HOMOLOGOUS_SUPERFAMILY;FAMILY;HOMOLOGOUS_SUPERFAMILY	Cytochrome P450 superfamily;Cytochrome P450;Cytochrome P450 superfamily	G3DSA:1.10.630.10 (GENE3D);PF00067 (PFAM);SSF48264 (SUPERFAMILY)	GO:0005506/GO:0020037/GO:0055114/GO:0016705;GO:0055114/GO:0020037/GO:0016705/GO:0005506;GO:0005506/GO:0020037/GO:0055114/GO:0016705	iron ion binding/heme binding/oxidation-reduction process/oxidoreductase activity, acting on paired donors, with incorporation or reduction of molecular oxygen;oxidation-reduction process/heme binding/oxidoreductase activity, acting on paired donors, with incorporation or reduction of molecular oxygen/iron ion binding;iron ion binding/heme binding/oxidation-reduction process/oxidoreductase activi…	Molecular Function/Molecular Function/Biological Process/Molecular Function;Biological Process/Molecular Function/Molecular Function/Molecular Function;Molecular Function/Molecular Function/Biological Process/Molecular Function
Pav_sc0000890.1_g900.1.br	270	---NA---
Pav_sc0000890.1_g910.1.mk	1569	lysine histidine transporter-like 8	1	GO:0016021	integral component of membrane	Cellular Component			IPR013057;noIPR;noIPR;noIPR	DOMAIN;DOMAIN;DOMAIN;DOMAIN	Amino acid transporter, transmembrane domain;Amino acid transporter, transmembrane domain;Amino acid transporter, transmembrane domain;Amino acid transporter, transmembrane domain	PF01490 (PFAM);mobidb-lite (MOBIDB_LITE);PTHR22950 (PANTHER);PTHR22950:SF281 (PANTHER)
Pav_sc0000890.1_g920.1.mk	852	dof zinc finger							IPR003851;noIPR;noIPR;noIPR;noIPR;IPR003851;IPR003851	DOMAIN;DOMAIN;DOMAIN;DOMAIN;DOMAIN;DOMAIN;DOMAIN	Zinc finger, Dof-type;Zinc finger, Dof-type;Zinc finger, Dof-type;Zinc finger, Dof-type;Zinc finger, Dof-type;Zinc finger, Dof-type;Zinc finger, Dof-type	PF02701 (PFAM);mobidb-lite (MOBIDB_LITE);mobidb-lite (MOBIDB_LITE);PTHR31992:SF12 (PANTHER);PTHR31992 (PANTHER);PD007478 (PRODOM);PS50884 (PROSITE_PROFILES)	GO:0003677/GO:0006355;GO:0003677/GO:0006355;GO:0003677/GO:0006355	DNA binding/regulation of transcription, DNA-templated;DNA binding/regulation of transcription, DNA-templated;DNA binding/regulation of transcription, DNA-templated	Molecular Function/Biological Process;Molecular Function/Biological Process;Molecular Function/Biological Process
Pav_sc0000890.1_g930.1.mk	1545	ent-kaurene chloroplastic-like	6	GO:0004497;GO:0005506;GO:0016021;GO:0016705;GO:0020037;GO:0055114	monooxygenase activity;iron ion binding;integral component of membrane;oxidoreductase activity, acting on paired donors, with incorporation or reduction of molecular oxygen;heme binding;oxidation-reduction process	Molecular Function;Molecular Function;Cellular Component;Molecular Function;Molecular Function;Biological Process			IPR002401;IPR001128;IPR036396;noIPR;noIPR;IPR036396	FAMILY;FAMILY;HOMOLOGOUS_SUPERFAMILY;HOMOLOGOUS_SUPERFAMILY;HOMOLOGOUS_SUPERFAMILY;HOMOLOGOUS_SUPERFAMILY	Cytochrome P450, E-class, group I;Cytochrome P450;Cytochrome P450 superfamily;Cytochrome P450 superfamily;Cytochrome P450 superfamily;Cytochrome P450 superfamily	PR00463 (PRINTS);PF00067 (PFAM);G3DSA:1.10.630.10 (GENE3D);PTHR24279 (PANTHER);PTHR24279:SF57 (PANTHER);SSF48264 (SUPERFAMILY)	GO:0016705/GO:0020037/GO:0005506/GO:0055114;GO:0016705/GO:0055114/GO:0020037/GO:0005506;GO:0005506/GO:0055114/GO:0016705/GO:0020037;GO:0005506/GO:0055114/GO:0016705/GO:0020037	oxidoreductase activity, acting on paired donors, with incorporation or reduction of molecular oxygen/heme binding/iron ion binding/oxidation-reduction process;oxidoreductase activity, acting on paired donors, with incorporation or reduction of molecular oxygen/oxidation-reduction process/heme binding/iron ion binding;iron ion binding/oxidation-reduction process/oxidoreductase activity, acting on…	Molecular Function/Molecular Function/Molecular Function/Biological Process;Molecular Function/Biological Process/Molecular Function/Molecular Function;Molecular Function/Biological Process/Molecular Function/Molecular Function;Molecular Function/Biological Process/Molecular Function/Molecular Function
Pav_sc0000890.1_g940.1.mk	2808	Glycine dehydrogenase (decarboxylating)	1	GO:0003824	catalytic activity	Molecular Function			IPR015422;IPR015421;noIPR;noIPR;noIPR;noIPR;noIPR;noIPR;IPR015424	HOMOLOGOUS_SUPERFAMILY;HOMOLOGOUS_SUPERFAMILY;HOMOLOGOUS_SUPERFAMILY;HOMOLOGOUS_SUPERFAMILY;HOMOLOGOUS_SUPERFAMILY;HOMOLOGOUS_SUPERFAMILY;HOMOLOGOUS_SUPERFAMILY;HOMOLOGOUS_SUPERFAMILY;HOMOLOGOUS_SUPERFAMILY	Pyridoxal phosphate-dependent transferase domain 1;Pyridoxal phosphate-dependent transferase, major domain;Pyridoxal phosphate-dependent transferase, major domain;Pyridoxal phosphate-dependent transferase, major domain;Pyridoxal phosphate-dependent transferase, major domain;Pyridoxal phosphate-dependent transferase, major domain;Pyridoxal phosphate-dependent transferase, major domain;Pyridoxal ph…	G3DSA:3.90.1150.10 (GENE3D);G3DSA:3.40.640.10 (GENE3D);mobidb-lite (MOBIDB_LITE);mobidb-lite (MOBIDB_LITE);mobidb-lite (MOBIDB_LITE);mobidb-lite (MOBIDB_LITE);PTHR14237 (PANTHER);PTHR14237:SF24 (PANTHER);SSF53383 (SUPERFAMILY)	GO:0003824;GO:0003824	catalytic activity;catalytic activity	Molecular Function;Molecular Function
Pav_sc0000890.1_g990.1.mk	702	B3 domain-containing REM8-like							IPR003340;IPR003340;IPR015300;IPR015300;noIPR;IPR003340;IPR003340;IPR003340;IPR015300;IPR015300	DOMAIN;DOMAIN;HOMOLOGOUS_SUPERFAMILY;HOMOLOGOUS_SUPERFAMILY;HOMOLOGOUS_SUPERFAMILY;DOMAIN;DOMAIN;DOMAIN;HOMOLOGOUS_SUPERFAMILY;HOMOLOGOUS_SUPERFAMILY	B3 DNA binding domain;B3 DNA binding domain;DNA-binding pseudobarrel domain superfamily;DNA-binding pseudobarrel domain superfamily;DNA-binding pseudobarrel domain superfamily;B3 DNA binding domain;B3 DNA binding domain;B3 DNA binding domain;DNA-binding pseudobarrel domain superfamily;DNA-binding pseudobarrel domain superfamily	SM01019 (SMART);PF02362 (PFAM);G3DSA:2.40.330.10 (GENE3D);G3DSA:2.40.330.10 (GENE3D);PTHR31674 (PANTHER);PS50863 (PROSITE_PROFILES);cd10017 (CDD);cd10017 (CDD);SSF101936 (SUPERFAMILY);SSF101936 (SUPERFAMILY)	GO:0003677;GO:0003677;GO:0003677;GO:0003677;GO:0003677	DNA binding;DNA binding;DNA binding;DNA binding;DNA binding	Molecular Function;Molecular Function;Molecular Function;Molecular Function;Molecular Function
Pav_sc0000890.1_g1000.1.br	582	PREDICTED: uncharacterized protein LOC103339655							IPR000270;noIPR;noIPR	DOMAIN;DOMAIN;DOMAIN	PB1 domain;PB1 domain;PB1 domain	PF00564 (PFAM);cd05992 (CDD);SSF54277 (SUPERFAMILY)	GO:0005515	protein binding	Molecular Function
Pav_sc0000890.1_g1010.1.br	666	uncharacterized protein LOC109950842							IPR000270;IPR000270;noIPR	DOMAIN;DOMAIN;DOMAIN	PB1 domain;PB1 domain;PB1 domain	SM00666 (SMART);PF00564 (PFAM);SSF54277 (SUPERFAMILY)	GO:0005515;GO:0005515	protein binding;protein binding	Molecular Function;Molecular Function
Pav_sc0000890.1_g1020.1.mk	1704	B3 domain-containing Os01g0723500-like	4	GO:0003677;GO:0005634;GO:0006351;GO:0006355	DNA binding;nucleus;transcription, DNA-templated;regulation of transcription, DNA-templated	Molecular Function;Cellular Component;Biological Process;Biological Process			IPR003340;IPR015300;IPR003340;IPR015300;noIPR;noIPR;IPR003340;IPR003340;IPR003340;IPR003340;IPR015300;IPR015300;IPR015300	DOMAIN;HOMOLOGOUS_SUPERFAMILY;DOMAIN;HOMOLOGOUS_SUPERFAMILY;HOMOLOGOUS_SUPERFAMILY;HOMOLOGOUS_SUPERFAMILY;DOMAIN;DOMAIN;DOMAIN;DOMAIN;HOMOLOGOUS_SUPERFAMILY;HOMOLOGOUS_SUPERFAMILY;HOMOLOGOUS_SUPERFAMILY	B3 DNA binding domain;DNA-binding pseudobarrel domain superfamily;B3 DNA binding domain;DNA-binding pseudobarrel domain superfamily;DNA-binding pseudobarrel domain superfamily;DNA-binding pseudobarrel domain superfamily;B3 DNA binding domain;B3 DNA binding domain;B3 DNA binding domain;B3 DNA binding domain;DNA-binding pseudobarrel domain superfamily;DNA-binding pseudobarrel domain superfamily;DNA…	SM01019 (SMART);G3DSA:2.40.330.10 (GENE3D);PF02362 (PFAM);G3DSA:2.40.330.10 (GENE3D);PTHR31920:SF20 (PANTHER);PTHR31920 (PANTHER);PS50863 (PROSITE_PROFILES);cd10017 (CDD);cd10017 (CDD);cd10017 (CDD);SSF101936 (SUPERFAMILY);SSF101936 (SUPERFAMILY);SSF101936 (SUPERFAMILY)	GO:0003677;GO:0003677;GO:0003677;GO:0003677;GO:0003677;GO:0003677	DNA binding;DNA binding;DNA binding;DNA binding;DNA binding;DNA binding	Molecular Function;Molecular Function;Molecular Function;Molecular Function;Molecular Function;Molecular Function
Pav_sc0000890.1_g1030.1.mk	360	methyltransferase 2
Pav_sc0000890.1_g1040.1.mk	555	methyltransferase 2
Pav_sc0000890.1_g1050.1.mk	687	transmembrane 147	3	GO:0005739;GO:0005794;GO:0016021	mitochondrion;Golgi apparatus;integral component of membrane	Cellular Component;Cellular Component;Cellular Component			IPR019164;IPR019164	FAMILY;FAMILY	Transmembrane protein 147;Transmembrane protein 147	PF09767 (PFAM);PTHR12869 (PANTHER)
Pav_sc0000890.1_g1060.1.mk	858	probable transcription factor KAN4	4	GO:0003677;GO:0005634;GO:0006351;GO:0006355	DNA binding;nucleus;transcription, DNA-templated;regulation of transcription, DNA-templated	Molecular Function;Cellular Component;Biological Process;Biological Process			noIPR;noIPR;noIPR;noIPR;noIPR;noIPR;noIPR	null;null;null;null;null;null;null	null;null;null;null;null;null;null	G3DSA:1.10.10.60 (GENE3D);mobidb-lite (MOBIDB_LITE);mobidb-lite (MOBIDB_LITE);PTHR31496 (PANTHER);PTHR31496 (PANTHER);PTHR31496:SF12 (PANTHER);PTHR31496:SF12 (PANTHER)
Pav_sc0000890.1_g1070.1.br	1590	cytochrome P450 82C4-like	6	GO:0005506;GO:0016021;GO:0016709;GO:0020037;GO:0044550;GO:0055114	iron ion binding;integral component of membrane;oxidoreductase activity, acting on paired donors, with incorporation or reduction of molecular oxygen, NAD(P)H as one donor, and incorporation of one atom of oxygen;heme binding;secondary metabolite biosynthetic process;oxidation-reduction process	Molecular Function;Cellular Component;Molecular Function;Molecular Function;Biological Process;Biological Process	EC:1.14.13	Acting on paired donors, with incorporation or reduction of molecular oxygen. The oxygen incorporated need not be derived from O(2)	IPR001128;IPR002401;IPR036396;IPR001128;noIPR;noIPR;IPR036396	FAMILY;FAMILY;HOMOLOGOUS_SUPERFAMILY;FAMILY;FAMILY;FAMILY;HOMOLOGOUS_SUPERFAMILY	Cytochrome P450;Cytochrome P450, E-class, group I;Cytochrome P450 superfamily;Cytochrome P450;Cytochrome P450;Cytochrome P450;Cytochrome P450 superfamily	PR00385 (PRINTS);PR00463 (PRINTS);G3DSA:1.10.630.10 (GENE3D);PF00067 (PFAM);PTHR24298 (PANTHER);PTHR24298:SF111 (PANTHER);SSF48264 (SUPERFAMILY)	GO:0005506/GO:0055114/GO:0020037/GO:0016705;GO:0016705/GO:0005506/GO:0020037/GO:0055114;GO:0005506/GO:0055114/GO:0020037/GO:0016705;GO:0005506/GO:0055114/GO:0020037/GO:0016705;GO:0005506/GO:0055114/GO:0020037/GO:0016705	iron ion binding/oxidation-reduction process/heme binding/oxidoreductase activity, acting on paired donors, with incorporation or reduction of molecular oxygen;oxidoreductase activity, acting on paired donors, with incorporation or reduction of molecular oxygen/iron ion binding/heme binding/oxidation-reduction process;iron ion binding/oxidation-reduction process/heme binding/oxidoreductase activi…	Molecular Function/Biological Process/Molecular Function/Molecular Function;Molecular Function/Molecular Function/Molecular Function/Biological Process;Molecular Function/Biological Process/Molecular Function/Molecular Function;Molecular Function/Biological Process/Molecular Function/Molecular Function;Molecular Function/Biological Process/Molecular Function/Molecular Function
Pav_sc0000890.1_g1080.1.br	201	---NA---							noIPR	null	null	mobidb-lite (MOBIDB_LITE)
Pav_sc0000890.1_g1090.1.mk	729	transcription factor interactor and regulator CCHC(Zn) family							noIPR	null	null	mobidb-lite (MOBIDB_LITE)
Pav_sc0000890.1_g1100.1.mk	432	hypothetical protein PRUPE_6G158500
Pav_sc0000890.1_g1110.1.mk	1593	cytochrome P450 CYP82D47-like	6	GO:0004497;GO:0005506;GO:0016021;GO:0016705;GO:0020037;GO:0055114	monooxygenase activity;iron ion binding;integral component of membrane;oxidoreductase activity, acting on paired donors, with incorporation or reduction of molecular oxygen;heme binding;oxidation-reduction process	Molecular Function;Molecular Function;Cellular Component;Molecular Function;Molecular Function;Biological Process			IPR002401;IPR001128;IPR036396;IPR001128;noIPR;noIPR;IPR036396	FAMILY;FAMILY;HOMOLOGOUS_SUPERFAMILY;FAMILY;FAMILY;FAMILY;HOMOLOGOUS_SUPERFAMILY	Cytochrome P450, E-class, group I;Cytochrome P450;Cytochrome P450 superfamily;Cytochrome P450;Cytochrome P450;Cytochrome P450;Cytochrome P450 superfamily	PR00463 (PRINTS);PR00385 (PRINTS);G3DSA:1.10.630.10 (GENE3D);PF00067 (PFAM);PTHR24298:SF340 (PANTHER);PTHR24298 (PANTHER);SSF48264 (SUPERFAMILY)	GO:0005506/GO:0055114/GO:0016705/GO:0020037;GO:0016705/GO:0020037/GO:0055114/GO:0005506;GO:0005506/GO:0055114/GO:0016705/GO:0020037;GO:0016705/GO:0020037/GO:0055114/GO:0005506;GO:0005506/GO:0055114/GO:0016705/GO:0020037	iron ion binding/oxidation-reduction process/oxidoreductase activity, acting on paired donors, with incorporation or reduction of molecular oxygen/heme binding;oxidoreductase activity, acting on paired donors, with incorporation or reduction of molecular oxygen/heme binding/oxidation-reduction process/iron ion binding;iron ion binding/oxidation-reduction process/oxidoreductase activity, acting on…	Molecular Function/Biological Process/Molecular Function/Molecular Function;Molecular Function/Molecular Function/Biological Process/Molecular Function;Molecular Function/Biological Process/Molecular Function/Molecular Function;Molecular Function/Molecular Function/Biological Process/Molecular Function;Molecular Function/Biological Process/Molecular Function/Molecular Function
Pav_sc0000890.1_g1120.1.mk	1569	cytochrome P450 CYP82D47-like	6	GO:0004497;GO:0005506;GO:0016021;GO:0016705;GO:0020037;GO:0055114	monooxygenase activity;iron ion binding;integral component of membrane;oxidoreductase activity, acting on paired donors, with incorporation or reduction of molecular oxygen;heme binding;oxidation-reduction process	Molecular Function;Molecular Function;Cellular Component;Molecular Function;Molecular Function;Biological Process			IPR002401;IPR001128;IPR036396;IPR001128;noIPR;noIPR;IPR036396	FAMILY;FAMILY;HOMOLOGOUS_SUPERFAMILY;FAMILY;FAMILY;FAMILY;HOMOLOGOUS_SUPERFAMILY	Cytochrome P450, E-class, group I;Cytochrome P450;Cytochrome P450 superfamily;Cytochrome P450;Cytochrome P450;Cytochrome P450;Cytochrome P450 superfamily	PR00463 (PRINTS);PR00385 (PRINTS);G3DSA:1.10.630.10 (GENE3D);PF00067 (PFAM);PTHR24298 (PANTHER);PTHR24298:SF340 (PANTHER);SSF48264 (SUPERFAMILY)	GO:0016705/GO:0020037/GO:0005506/GO:0055114;GO:0005506/GO:0016705/GO:0055114/GO:0020037;GO:0020037/GO:0055114/GO:0016705/GO:0005506;GO:0005506/GO:0016705/GO:0055114/GO:0020037;GO:0020037/GO:0055114/GO:0016705/GO:0005506	oxidoreductase activity, acting on paired donors, with incorporation or reduction of molecular oxygen/heme binding/iron ion binding/oxidation-reduction process;iron ion binding/oxidoreductase activity, acting on paired donors, with incorporation or reduction of molecular oxygen/oxidation-reduction process/heme binding;heme binding/oxidation-reduction process/oxidoreductase activity, acting on pai…	Molecular Function/Molecular Function/Molecular Function/Biological Process;Molecular Function/Molecular Function/Biological Process/Molecular Function;Molecular Function/Biological Process/Molecular Function/Molecular Function;Molecular Function/Molecular Function/Biological Process/Molecular Function;Molecular Function/Biological Process/Molecular Function/Molecular Function
Pav_sc0000890.1_g1130.1.br	654	cytochrome P450 CYP82D47-like							IPR002401;IPR036396;IPR001128;noIPR;noIPR;IPR036396	FAMILY;HOMOLOGOUS_SUPERFAMILY;FAMILY;FAMILY;FAMILY;HOMOLOGOUS_SUPERFAMILY	Cytochrome P450, E-class, group I;Cytochrome P450 superfamily;Cytochrome P450;Cytochrome P450;Cytochrome P450;Cytochrome P450 superfamily	PR00463 (PRINTS);G3DSA:1.10.630.10 (GENE3D);PF00067 (PFAM);PTHR24298:SF340 (PANTHER);PTHR24298 (PANTHER);SSF48264 (SUPERFAMILY)	GO:0016705/GO:0020037/GO:0055114/GO:0005506;GO:0020037/GO:0055114/GO:0016705/GO:0005506;GO:0020037/GO:0016705/GO:0005506/GO:0055114;GO:0020037/GO:0055114/GO:0016705/GO:0005506	oxidoreductase activity, acting on paired donors, with incorporation or reduction of molecular oxygen/heme binding/oxidation-reduction process/iron ion binding;heme binding/oxidation-reduction process/oxidoreductase activity, acting on paired donors, with incorporation or reduction of molecular oxygen/iron ion binding;heme binding/oxidoreductase activity, acting on paired donors, with incorporati…	Molecular Function/Molecular Function/Biological Process/Molecular Function;Molecular Function/Biological Process/Molecular Function/Molecular Function;Molecular Function/Molecular Function/Molecular Function/Biological Process;Molecular Function/Biological Process/Molecular Function/Molecular Function
Pav_sc0000890.1_g1150.1.br	297	cytochrome P450 CYP82D47-like							noIPR;noIPR	null;null	null;null	PTHR24298 (PANTHER);PTHR24298:SF340 (PANTHER)
Pav_sc0000890.1_g1190.1.br	1569	cytochrome P450 CYP82D47-like	6	GO:0004497;GO:0005506;GO:0016021;GO:0016705;GO:0020037;GO:0055114	monooxygenase activity;iron ion binding;integral component of membrane;oxidoreductase activity, acting on paired donors, with incorporation or reduction of molecular oxygen;heme binding;oxidation-reduction process	Molecular Function;Molecular Function;Cellular Component;Molecular Function;Molecular Function;Biological Process			IPR001128;IPR002401;IPR036396;IPR001128;noIPR;noIPR;IPR036396	FAMILY;FAMILY;HOMOLOGOUS_SUPERFAMILY;FAMILY;FAMILY;FAMILY;HOMOLOGOUS_SUPERFAMILY	Cytochrome P450;Cytochrome P450, E-class, group I;Cytochrome P450 superfamily;Cytochrome P450;Cytochrome P450;Cytochrome P450;Cytochrome P450 superfamily	PR00385 (PRINTS);PR00463 (PRINTS);G3DSA:1.10.630.10 (GENE3D);PF00067 (PFAM);PTHR24298 (PANTHER);PTHR24298:SF340 (PANTHER);SSF48264 (SUPERFAMILY)	GO:0055114/GO:0005506/GO:0016705/GO:0020037;GO:0005506/GO:0016705/GO:0055114/GO:0020037;GO:0016705/GO:0020037/GO:0055114/GO:0005506;GO:0055114/GO:0005506/GO:0016705/GO:0020037;GO:0016705/GO:0020037/GO:0055114/GO:0005506	oxidation-reduction process/iron ion binding/oxidoreductase activity, acting on paired donors, with incorporation or reduction of molecular oxygen/heme binding;iron ion binding/oxidoreductase activity, acting on paired donors, with incorporation or reduction of molecular oxygen/oxidation-reduction process/heme binding;oxidoreductase activity, acting on paired donors, with incorporation or reducti…	Biological Process/Molecular Function/Molecular Function/Molecular Function;Molecular Function/Molecular Function/Biological Process/Molecular Function;Molecular Function/Molecular Function/Biological Process/Molecular Function;Biological Process/Molecular Function/Molecular Function/Molecular Function;Molecular Function/Molecular Function/Biological Process/Molecular Function
Pav_sc0000890.1_g1200.1.mk	1578	cytochrome P450 CYP82D47-like	6	GO:0004497;GO:0005506;GO:0016021;GO:0016705;GO:0020037;GO:0055114	monooxygenase activity;iron ion binding;integral component of membrane;oxidoreductase activity, acting on paired donors, with incorporation or reduction of molecular oxygen;heme binding;oxidation-reduction process	Molecular Function;Molecular Function;Cellular Component;Molecular Function;Molecular Function;Biological Process			IPR002401;IPR001128;IPR036396;IPR001128;noIPR;noIPR;IPR036396	FAMILY;FAMILY;HOMOLOGOUS_SUPERFAMILY;FAMILY;FAMILY;FAMILY;HOMOLOGOUS_SUPERFAMILY	Cytochrome P450, E-class, group I;Cytochrome P450;Cytochrome P450 superfamily;Cytochrome P450;Cytochrome P450;Cytochrome P450;Cytochrome P450 superfamily	PR00463 (PRINTS);PR00385 (PRINTS);G3DSA:1.10.630.10 (GENE3D);PF00067 (PFAM);PTHR24298:SF340 (PANTHER);PTHR24298 (PANTHER);SSF48264 (SUPERFAMILY)	GO:0016705/GO:0005506/GO:0055114/GO:0020037;GO:0055114/GO:0005506/GO:0020037/GO:0016705;GO:0016705/GO:0005506/GO:0055114/GO:0020037;GO:0055114/GO:0005506/GO:0020037/GO:0016705;GO:0016705/GO:0005506/GO:0055114/GO:0020037	oxidoreductase activity, acting on paired donors, with incorporation or reduction of molecular oxygen/iron ion binding/oxidation-reduction process/heme binding;oxidation-reduction process/iron ion binding/heme binding/oxidoreductase activity, acting on paired donors, with incorporation or reduction of molecular oxygen;oxidoreductase activity, acting on paired donors, with incorporation or reducti…	Molecular Function/Molecular Function/Biological Process/Molecular Function;Biological Process/Molecular Function/Molecular Function/Molecular Function;Molecular Function/Molecular Function/Biological Process/Molecular Function;Biological Process/Molecular Function/Molecular Function/Molecular Function;Molecular Function/Molecular Function/Biological Process/Molecular Function
Pav_sc0000890.1_g1210.1.mk	195	ribonuclease H At1g65750
Pav_sc0000890.1_g1220.1.br	1380	cytochrome P450 CYP82D47-like	6	GO:0004497;GO:0005506;GO:0016021;GO:0016705;GO:0020037;GO:0055114	monooxygenase activity;iron ion binding;integral component of membrane;oxidoreductase activity, acting on paired donors, with incorporation or reduction of molecular oxygen;heme binding;oxidation-reduction process	Molecular Function;Molecular Function;Cellular Component;Molecular Function;Molecular Function;Biological Process			IPR002401;IPR001128;IPR001128;IPR036396;noIPR;noIPR;IPR036396	FAMILY;FAMILY;FAMILY;HOMOLOGOUS_SUPERFAMILY;HOMOLOGOUS_SUPERFAMILY;HOMOLOGOUS_SUPERFAMILY;HOMOLOGOUS_SUPERFAMILY	Cytochrome P450, E-class, group I;Cytochrome P450;Cytochrome P450;Cytochrome P450 superfamily;Cytochrome P450 superfamily;Cytochrome P450 superfamily;Cytochrome P450 superfamily	PR00463 (PRINTS);PR00385 (PRINTS);PF00067 (PFAM);G3DSA:1.10.630.10 (GENE3D);PTHR24298 (PANTHER);PTHR24298:SF340 (PANTHER);SSF48264 (SUPERFAMILY)	GO:0055114/GO:0005506/GO:0016705/GO:0020037;GO:0020037/GO:0005506/GO:0055114/GO:0016705;GO:0020037/GO:0005506/GO:0055114/GO:0016705;GO:0005506/GO:0055114/GO:0020037/GO:0016705;GO:0005506/GO:0055114/GO:0020037/GO:0016705	oxidation-reduction process/iron ion binding/oxidoreductase activity, acting on paired donors, with incorporation or reduction of molecular oxygen/heme binding;heme binding/iron ion binding/oxidation-reduction process/oxidoreductase activity, acting on paired donors, with incorporation or reduction of molecular oxygen;heme binding/iron ion binding/oxidation-reduction process/oxidoreductase activi…	Biological Process/Molecular Function/Molecular Function/Molecular Function;Molecular Function/Molecular Function/Biological Process/Molecular Function;Molecular Function/Molecular Function/Biological Process/Molecular Function;Molecular Function/Biological Process/Molecular Function/Molecular Function;Molecular Function/Biological Process/Molecular Function/Molecular Function
Pav_sc0000890.1_g1240.1.br	1926	#NAME?							IPR019557;noIPR;noIPR;noIPR;IPR006904	DOMAIN;DOMAIN;DOMAIN;DOMAIN;FAMILY	Aminotransferase-like, plant mobile domain;Aminotransferase-like, plant mobile domain;Aminotransferase-like, plant mobile domain;Aminotransferase-like, plant mobile domain;Protein of unknown function DUF716 (TMEM45)	PF10536 (PFAM);mobidb-lite (MOBIDB_LITE);PTHR16007:SF40 (PANTHER);PTHR16007:SF40 (PANTHER);PTHR16007 (PANTHER)
Pav_sc0000890.1_g1250.1.mk	1575	cytochrome P450 CYP82D47-like	6	GO:0004497;GO:0005506;GO:0016021;GO:0016705;GO:0020037;GO:0055114	monooxygenase activity;iron ion binding;integral component of membrane;oxidoreductase activity, acting on paired donors, with incorporation or reduction of molecular oxygen;heme binding;oxidation-reduction process	Molecular Function;Molecular Function;Cellular Component;Molecular Function;Molecular Function;Biological Process			IPR002401;IPR001128;IPR001128;IPR036396;noIPR;noIPR;IPR036396	FAMILY;FAMILY;FAMILY;HOMOLOGOUS_SUPERFAMILY;HOMOLOGOUS_SUPERFAMILY;HOMOLOGOUS_SUPERFAMILY;HOMOLOGOUS_SUPERFAMILY	Cytochrome P450, E-class, group I;Cytochrome P450;Cytochrome P450;Cytochrome P450 superfamily;Cytochrome P450 superfamily;Cytochrome P450 superfamily;Cytochrome P450 superfamily	PR00463 (PRINTS);PR00385 (PRINTS);PF00067 (PFAM);G3DSA:1.10.630.10 (GENE3D);PTHR24298 (PANTHER);PTHR24298:SF340 (PANTHER);SSF48264 (SUPERFAMILY)	GO:0005506/GO:0020037/GO:0016705/GO:0055114;GO:0016705/GO:0020037/GO:0055114/GO:0005506;GO:0016705/GO:0020037/GO:0055114/GO:0005506;GO:0005506/GO:0020037/GO:0016705/GO:0055114;GO:0005506/GO:0020037/GO:0016705/GO:0055114	iron ion binding/heme binding/oxidoreductase activity, acting on paired donors, with incorporation or reduction of molecular oxygen/oxidation-reduction process;oxidoreductase activity, acting on paired donors, with incorporation or reduction of molecular oxygen/heme binding/oxidation-reduction process/iron ion binding;oxidoreductase activity, acting on paired donors, with incorporation or reducti…	Molecular Function/Molecular Function/Molecular Function/Biological Process;Molecular Function/Molecular Function/Biological Process/Molecular Function;Molecular Function/Molecular Function/Biological Process/Molecular Function;Molecular Function/Molecular Function/Molecular Function/Biological Process;Molecular Function/Molecular Function/Molecular Function/Biological Process
Pav_sc0000890.1_g1260.1.mk	2163	inactive kinase SELMODRAFT_444075-like	3	GO:0004713;GO:0005524;GO:0018108	protein tyrosine kinase activity;ATP binding;peptidyl-tyrosine phosphorylation	Molecular Function;Molecular Function;Biological Process	EC:2.7.10	Transferring phosphorus-containing groups	IPR020635;noIPR;IPR000719;noIPR;noIPR;noIPR;noIPR;noIPR;IPR000719;IPR011009	DOMAIN;DOMAIN;DOMAIN;DOMAIN;DOMAIN;DOMAIN;DOMAIN;DOMAIN;DOMAIN;HOMOLOGOUS_SUPERFAMILY	Tyrosine-protein kinase, catalytic domain;Tyrosine-protein kinase, catalytic domain;Protein kinase domain;Protein kinase domain;Protein kinase domain;Protein kinase domain;Protein kinase domain;Protein kinase domain;Protein kinase domain;Protein kinase-like domain superfamily	SM00219 (SMART);G3DSA:3.30.200.20 (GENE3D);PF00069 (PFAM);G3DSA:1.10.510.10 (GENE3D);mobidb-lite (MOBIDB_LITE);mobidb-lite (MOBIDB_LITE);PTHR27001:SF242 (PANTHER);PTHR27001 (PANTHER);PS50011 (PROSITE_PROFILES);SSF56112 (SUPERFAMILY)	GO:0006468/GO:0004713;GO:0005524/GO:0004672/GO:0006468;GO:0005524/GO:0004672/GO:0006468	protein phosphorylation/protein tyrosine kinase activity;ATP binding/protein kinase activity/protein phosphorylation;ATP binding/protein kinase activity/protein phosphorylation	Biological Process/Molecular Function;Molecular Function/Molecular Function/Biological Process;Molecular Function/Molecular Function/Biological Process
Pav_sc0000890.1_g1270.1.br	1434	uncharacterized WD repeat-containing alr3466	2	GO:0006468;GO:0016905	protein phosphorylation;myosin heavy chain kinase activity	Biological Process;Molecular Function	EC:2.7.11;EC:2.7.11.17;EC:2.7.11.7	Transferring phosphorus-containing groups;Calcium/calmodulin-dependent protein kinase;[Myosin heavy-chain] kinase	IPR020472;IPR001680;IPR015943;IPR015943;IPR001680;IPR015943;noIPR;noIPR;noIPR;noIPR;IPR017986;IPR001680;noIPR;IPR036322	REPEAT;REPEAT;HOMOLOGOUS_SUPERFAMILY;HOMOLOGOUS_SUPERFAMILY;REPEAT;HOMOLOGOUS_SUPERFAMILY;HOMOLOGOUS_SUPERFAMILY;HOMOLOGOUS_SUPERFAMILY;HOMOLOGOUS_SUPERFAMILY;HOMOLOGOUS_SUPERFAMILY;DOMAIN;REPEAT;REPEAT;HOMOLOGOUS_SUPERFAMILY	G-protein beta WD-40 repeat;WD40 repeat;WD40/YVTN repeat-like-containing domain superfamily;WD40/YVTN repeat-like-containing domain superfamily;WD40 repeat;WD40/YVTN repeat-like-containing domain superfamily;WD40/YVTN repeat-like-containing domain superfamily;WD40/YVTN repeat-like-containing domain superfamily;WD40/YVTN repeat-like-containing domain superfamily;WD40/YVTN repeat-like-containing do…	PR00320 (PRINTS);SM00320 (SMART);G3DSA:2.130.10.10 (GENE3D);G3DSA:2.130.10.10 (GENE3D);PF00400 (PFAM);G3DSA:2.130.10.10 (GENE3D);mobidb-lite (MOBIDB_LITE);mobidb-lite (MOBIDB_LITE);PTHR22844:SF128 (PANTHER);PTHR22844 (PANTHER);PS50294 (PROSITE_PROFILES);PS50082 (PROSITE_PROFILES);cd00200 (CDD);SSF50978 (SUPERFAMILY)	GO:0005515;GO:0005515;GO:0005515;GO:0005515;GO:0005515;GO:0005515;GO:0005515;GO:0005515	protein binding;protein binding;protein binding;protein binding;protein binding;protein binding;protein binding;protein binding	Molecular Function;Molecular Function;Molecular Function;Molecular Function;Molecular Function;Molecular Function;Molecular Function;Molecular Function
Pav_sc0000890.1_g1280.1.mk	327	hypothetical protein PRUPE_1G386500							noIPR;noIPR	null;null	null;null	mobidb-lite (MOBIDB_LITE);PTHR35324 (PANTHER)
Pav_sc0000890.1_g1290.1.mk	1581	wall-associated receptor kinase-like 14							noIPR;noIPR;noIPR;noIPR;noIPR;noIPR;noIPR;IPR011009	null;null;null;null;null;null;null;HOMOLOGOUS_SUPERFAMILY	null;null;null;null;null;null;null;Protein kinase-like domain superfamily	G3DSA:3.30.200.20 (GENE3D);mobidb-lite (MOBIDB_LITE);mobidb-lite (MOBIDB_LITE);PTHR27005 (PANTHER);PTHR27005:SF16 (PANTHER);PTHR27005:SF16 (PANTHER);PTHR27005 (PANTHER);SSF56112 (SUPERFAMILY)
Pav_sc0000890.1_g1300.1.mk	1569	allene oxide synthase chloroplastic	17	GO:0004497;GO:0005506;GO:0005739;GO:0006952;GO:0009535;GO:0009611;GO:0009695;GO:0009753;GO:0009941;GO:0009978;GO:0010287;GO:0016125;GO:0016705;GO:0020037;GO:0031407;GO:0047987;GO:0055114	monooxygenase activity;iron ion binding;mitochondrion;defense response;chloroplast thylakoid membrane;response to wounding;jasmonic acid biosynthetic process;response to jasmonic acid;chloroplast envelope;allene oxide synthase activity;plastoglobule;sterol metabolic process;oxidoreductase activity, acting on paired donors, with incorporation or reduction of molecular oxygen;heme binding;oxylipin …	Molecular Function;Molecular Function;Cellular Component;Biological Process;Cellular Component;Biological Process;Biological Process;Biological Process;Cellular Component;Molecular Function;Cellular Component;Biological Process;Molecular Function;Molecular Function;Biological Process;Molecular Function;Biological Process	EC:4.2.1.92	Hydroperoxide dehydratase	IPR002403;IPR036396;IPR001128;noIPR;noIPR;noIPR;IPR036396	FAMILY;HOMOLOGOUS_SUPERFAMILY;FAMILY;FAMILY;FAMILY;FAMILY;HOMOLOGOUS_SUPERFAMILY	Cytochrome P450, E-class, group IV;Cytochrome P450 superfamily;Cytochrome P450;Cytochrome P450;Cytochrome P450;Cytochrome P450;Cytochrome P450 superfamily	PR00465 (PRINTS);G3DSA:1.10.630.10 (GENE3D);PF00067 (PFAM);mobidb-lite (MOBIDB_LITE);PTHR24286:SF156 (PANTHER);PTHR24286 (PANTHER);SSF48264 (SUPERFAMILY)	GO:0055114/GO:0020037/GO:0016705/GO:0004497/GO:0005506;GO:0005506/GO:0055114/GO:0020037/GO:0016705;GO:0005506/GO:0055114/GO:0020037/GO:0016705;GO:0005506/GO:0055114/GO:0020037/GO:0016705	oxidation-reduction process/heme binding/oxidoreductase activity, acting on paired donors, with incorporation or reduction of molecular oxygen/monooxygenase activity/iron ion binding;iron ion binding/oxidation-reduction process/heme binding/oxidoreductase activity, acting on paired donors, with incorporation or reduction of molecular oxygen;iron ion binding/oxidation-reduction process/heme bindin…	Biological Process/Molecular Function/Molecular Function/Molecular Function/Molecular Function;Molecular Function/Biological Process/Molecular Function/Molecular Function;Molecular Function/Biological Process/Molecular Function/Molecular Function;Molecular Function/Biological Process/Molecular Function/Molecular Function
Pav_sc0000890.1_g1310.1.mk	348	cytochrome c oxidase assembly factor 5							IPR018793;IPR018793;noIPR	FAMILY;FAMILY;FAMILY	Cytochrome c oxidase assembly protein PET191;Cytochrome c oxidase assembly protein PET191;Cytochrome c oxidase assembly protein PET191	PF10203 (PFAM);PTHR28627 (PANTHER);PS51808 (PROSITE_PROFILES)
Pav_sc0000890.1_g1320.1.mk	1668	probable E3 ubiquitin- ligase ARI8							IPR002867;IPR001876;noIPR;IPR013083;IPR002867;noIPR;noIPR;noIPR;IPR031127;IPR001876;noIPR;noIPR;noIPR;IPR036443	DOMAIN;DOMAIN;DOMAIN;HOMOLOGOUS_SUPERFAMILY;DOMAIN;DOMAIN;DOMAIN;DOMAIN;FAMILY;DOMAIN;DOMAIN;DOMAIN;DOMAIN;HOMOLOGOUS_SUPERFAMILY	IBR domain;Zinc finger, RanBP2-type;Zinc finger, RanBP2-type;Zinc finger, RING/FYVE/PHD-type;IBR domain;IBR domain;IBR domain;IBR domain;E3 ubiquitin ligase RBR family;Zinc finger, RanBP2-type;Zinc finger, RanBP2-type;Zinc finger, RanBP2-type;Zinc finger, RanBP2-type;Zinc finger, RanBP2-type superfamily	SM00647 (SMART);PF00641 (PFAM);G3DSA:2.20.28.140 (GENE3D);G3DSA:3.30.40.10 (GENE3D);PF01485 (PFAM);G3DSA:1.20.120.1750 (GENE3D);mobidb-lite (MOBIDB_LITE);PTHR11685:SF177 (PANTHER);PTHR11685 (PANTHER);PS50199 (PROSITE_PROFILES);SSF57850 (SUPERFAMILY);SSF57850 (SUPERFAMILY);SSF57850 (SUPERFAMILY);SSF90209 (SUPERFAMILY)	GO:0016567/GO:0004842	protein ubiquitination/ubiquitin-protein transferase activity	Biological Process/Molecular Function
Pav_sc0000890.1_g1330.1.mk	963	uncharacterized protein LOC110762634 isoform X2	1	GO:0016021	integral component of membrane	Cellular Component			IPR005134;noIPR;noIPR;noIPR	FAMILY;FAMILY;FAMILY;FAMILY	Uncharacterised protein family UPF0114;Uncharacterised protein family UPF0114;Uncharacterised protein family UPF0114;Uncharacterised protein family UPF0114	PF03350 (PFAM);mobidb-lite (MOBIDB_LITE);PTHR31721:SF3 (PANTHER);PTHR31721 (PANTHER)
Pav_sc0000890.1_g1340.1.mk	2829	exocyst complex component SEC3A							IPR028258;IPR019160;IPR028258;noIPR;noIPR	DOMAIN;DOMAIN;DOMAIN;DOMAIN;DOMAIN	Exocyst complex component Sec3, PIP2-binding N-terminal domain;Exocyst complex component Sec3, C-terminal;Exocyst complex component Sec3, PIP2-binding N-terminal domain;Exocyst complex component Sec3, PIP2-binding N-terminal domain;Exocyst complex component Sec3, PIP2-binding N-terminal domain	SM01313 (SMART);PF09763 (PFAM);PF15277 (PFAM);PTHR16092:SF21 (PANTHER);PTHR16092 (PANTHER)	GO:0006887/GO:0000145	exocytosis/exocyst	Biological Process/Cellular Component
Pav_sc0000890.1_g1350.1.mk	318	hypothetical protein PRUPE_1G385600
Pav_sc0000890.1_g1360.1.mk	243	hypothetical protein PRUPE_1G385500
Pav_sc0000890.1_g1370.1.br	498	DELLA GAI-like							noIPR;IPR021914;IPR036397;noIPR;noIPR;noIPR	null;DOMAIN;HOMOLOGOUS_SUPERFAMILY;HOMOLOGOUS_SUPERFAMILY;HOMOLOGOUS_SUPERFAMILY;HOMOLOGOUS_SUPERFAMILY	null;Transcriptional factor DELLA, N-terminal;Ribonuclease H superfamily;Ribonuclease H superfamily;Ribonuclease H superfamily;Ribonuclease H superfamily	PF13456 (PFAM);PF12041 (PFAM);G3DSA:3.30.420.10 (GENE3D);PTHR34023 (PANTHER);PTHR34023:SF2 (PANTHER);cd06222 (CDD)	GO:0003676	nucleic acid binding	Molecular Function
Pav_sc0000890.1_g1380.1.br	300	---NA---
Pav_sc0000890.1_g1390.1.mk	213	hypothetical protein PRUPE_1G385400
Pav_sc0000890.1_g1400.1.mk	216	hypothetical protein PRUPE_1G385500
Pav_sc0000890.1_g1410.1.br	972	---NA---							noIPR;noIPR	null;null	null;null	mobidb-lite (MOBIDB_LITE);mobidb-lite (MOBIDB_LITE)
Pav_sc0000890.1_g1420.1.mk	321	hypothetical protein PRUPE_1G385400
Pav_sc0000890.1_g1430.1.mk	216	hypothetical protein PRUPE_1G385500
Pav_sc0000890.1_g1440.1.mk	282	hypothetical protein PRUPE_1G385000
Pav_sc0000890.1_g1450.1.br	342	hypothetical protein PRUPE_2G002700							noIPR	null	null	mobidb-lite (MOBIDB_LITE)
Pav_sc0000890.1_g1470.1.mk	912	DETOXIFICATION 33	3	GO:0016020;GO:0022857;GO:0055085	membrane;transmembrane transporter activity;transmembrane transport	Cellular Component;Molecular Function;Biological Process			noIPR;noIPR	null;null	null;null	PTHR11206:SF115 (PANTHER);PTHR11206 (PANTHER)
Pav_sc0000890.1_g1480.1.mk	579	F-box FBD LRR-repeat At1g13570-like							IPR006566;IPR032675;noIPR;noIPR;noIPR;noIPR	DOMAIN;HOMOLOGOUS_SUPERFAMILY;HOMOLOGOUS_SUPERFAMILY;HOMOLOGOUS_SUPERFAMILY;HOMOLOGOUS_SUPERFAMILY;HOMOLOGOUS_SUPERFAMILY	FBD domain;Leucine-rich repeat domain superfamily;Leucine-rich repeat domain superfamily;Leucine-rich repeat domain superfamily;Leucine-rich repeat domain superfamily;Leucine-rich repeat domain superfamily	PF08387 (PFAM);G3DSA:3.80.10.10 (GENE3D);PTHR44451 (PANTHER);PTHR44451 (PANTHER);PTHR44451:SF3 (PANTHER);SSF52047 (SUPERFAMILY)
Pav_sc0000890.1_g1490.1.mk	1026	type IV inositol polyphosphate 5-phosphatase 11	3	GO:0016021;GO:0016787;GO:0046856	integral component of membrane;hydrolase activity;phosphatidylinositol dephosphorylation	Cellular Component;Molecular Function;Biological Process			IPR000300;IPR005135;IPR036691;noIPR;noIPR;IPR036691	DOMAIN;DOMAIN;HOMOLOGOUS_SUPERFAMILY;HOMOLOGOUS_SUPERFAMILY;HOMOLOGOUS_SUPERFAMILY;HOMOLOGOUS_SUPERFAMILY	Inositol polyphosphate-related phosphatase;Endonuclease/exonuclease/phosphatase;Endonuclease/exonuclease/phosphatase superfamily;Endonuclease/exonuclease/phosphatase superfamily;Endonuclease/exonuclease/phosphatase superfamily;Endonuclease/exonuclease/phosphatase superfamily	SM00128 (SMART);PF03372 (PFAM);G3DSA:3.60.10.10 (GENE3D);PTHR11200:SF247 (PANTHER);PTHR11200 (PANTHER);SSF56219 (SUPERFAMILY)	GO:0046856	phosphatidylinositol dephosphorylation	Biological Process
Pav_sc0000890.1_g1500.1.mk	1575	DA1 isoform X1	1	GO:0008270	zinc ion binding	Molecular Function			IPR001781;IPR003903;IPR001781;IPR022087;noIPR;noIPR;noIPR;noIPR;IPR003903;IPR001781;noIPR;noIPR	DOMAIN;CONSERVED_SITE;DOMAIN;FAMILY;FAMILY;FAMILY;FAMILY;FAMILY;CONSERVED_SITE;DOMAIN;DOMAIN;DOMAIN	Zinc finger, LIM-type;Ubiquitin interacting motif;Zinc finger, LIM-type;Protein DA1-like;Protein DA1-like;Protein DA1-like;Protein DA1-like;Protein DA1-like;Ubiquitin interacting motif;Zinc finger, LIM-type;Zinc finger, LIM-type;Zinc finger, LIM-type	SM00132 (SMART);SM00726 (SMART);PF00412 (PFAM);PF12315 (PFAM);G3DSA:2.10.110.10 (GENE3D);mobidb-lite (MOBIDB_LITE);PTHR24209 (PANTHER);PTHR24209:SF11 (PANTHER);PS50330 (PROSITE_PROFILES);PS50023 (PROSITE_PROFILES);cd09396 (CDD);SSF57716 (SUPERFAMILY)
Pav_sc0000890.1_g1510.1.mk	408	probable calcium-binding CML41	1	GO:0005509	calcium ion binding	Molecular Function			IPR002048;IPR002048;noIPR;noIPR;noIPR;IPR002048;IPR002048;IPR002048;IPR011992	DOMAIN;DOMAIN;DOMAIN;DOMAIN;DOMAIN;DOMAIN;DOMAIN;DOMAIN;HOMOLOGOUS_SUPERFAMILY	EF-hand domain;EF-hand domain;EF-hand domain;EF-hand domain;EF-hand domain;EF-hand domain;EF-hand domain;EF-hand domain;EF-hand domain pair	SM00054 (SMART);PF13499 (PFAM);G3DSA:1.10.238.10 (GENE3D);PTHR43996 (PANTHER);PTHR43996:SF10 (PANTHER);PS50222 (PROSITE_PROFILES);PS50222 (PROSITE_PROFILES);cd00051 (CDD);SSF47473 (SUPERFAMILY)	GO:0005509;GO:0005509;GO:0005509;GO:0005509;GO:0005509	calcium ion binding;calcium ion binding;calcium ion binding;calcium ion binding;calcium ion binding	Molecular Function;Molecular Function;Molecular Function;Molecular Function;Molecular Function
Pav_sc0000890.1_g1520.1.mk	867	probable galacturonosyltransferase-like 1	3	GO:0000271;GO:0005794;GO:0016757	polysaccharide biosynthetic process;Golgi apparatus;transferase activity, transferring glycosyl groups	Biological Process;Cellular Component;Molecular Function			IPR029044;IPR002495;noIPR;noIPR;noIPR;noIPR;IPR029044	HOMOLOGOUS_SUPERFAMILY;FAMILY;FAMILY;FAMILY;FAMILY;FAMILY;HOMOLOGOUS_SUPERFAMILY	Nucleotide-diphospho-sugar transferases;Glycosyl transferase, family 8;Glycosyl transferase, family 8;Glycosyl transferase, family 8;Glycosyl transferase, family 8;Glycosyl transferase, family 8;Nucleotide-diphospho-sugar transferases	G3DSA:3.90.550.10 (GENE3D);PF01501 (PFAM);mobidb-lite (MOBIDB_LITE);PTHR13778:SF6 (PANTHER);PTHR13778 (PANTHER);PTHR13778:SF6 (PANTHER);SSF53448 (SUPERFAMILY)	GO:0016757	transferase activity, transferring glycosyl groups	Molecular Function
Pav_sc0000890.1_g1530.1.mk	909	E3 ubiquitin- ligase RNF185-like	2	GO:0008270;GO:0016021	zinc ion binding;integral component of membrane	Molecular Function;Cellular Component			IPR001841;noIPR;IPR013083;noIPR;noIPR;noIPR;noIPR;IPR001841;noIPR;noIPR	DOMAIN;DOMAIN;HOMOLOGOUS_SUPERFAMILY;HOMOLOGOUS_SUPERFAMILY;HOMOLOGOUS_SUPERFAMILY;HOMOLOGOUS_SUPERFAMILY;HOMOLOGOUS_SUPERFAMILY;DOMAIN;DOMAIN;DOMAIN	Zinc finger, RING-type;Zinc finger, RING-type;Zinc finger, RING/FYVE/PHD-type;Zinc finger, RING/FYVE/PHD-type;Zinc finger, RING/FYVE/PHD-type;Zinc finger, RING/FYVE/PHD-type;Zinc finger, RING/FYVE/PHD-type;Zinc finger, RING-type;Zinc finger, RING-type;Zinc finger, RING-type	SM00184 (SMART);PF13920 (PFAM);G3DSA:3.30.40.10 (GENE3D);mobidb-lite (MOBIDB_LITE);mobidb-lite (MOBIDB_LITE);PTHR12313:SF10 (PANTHER);PTHR12313 (PANTHER);PS50089 (PROSITE_PROFILES);cd16745 (CDD);SSF57850 (SUPERFAMILY)
Pav_sc0000890.1_g1540.1.mk	2055	probable 1-acyl-sn-glycerol-3-phosphate acyltransferase 4 isoform X2							IPR002123;IPR032098;IPR002123;IPR002076;noIPR;noIPR;noIPR;noIPR	DOMAIN;DOMAIN;DOMAIN;FAMILY;FAMILY;FAMILY;FAMILY;FAMILY	Phospholipid/glycerol acyltransferase;Acyltransferase, C-terminal domain;Phospholipid/glycerol acyltransferase;ELO family;ELO family;ELO family;ELO family;ELO family	SM00563 (SMART);PF16076 (PFAM);PF01553 (PFAM);PF01151 (PFAM);PTHR10983 (PANTHER);PTHR10983:SF25 (PANTHER);cd07990 (CDD);SSF69593 (SUPERFAMILY)	GO:0016746/GO:0008152;GO:0016746/GO:0008152;GO:0016021	transferase activity, transferring acyl groups/metabolic process;transferase activity, transferring acyl groups/metabolic process;integral component of membrane	Molecular Function/Biological Process;Molecular Function/Biological Process;Cellular Component
Pav_sc0000890.1_g1550.1.mk	2592	leishmanolysin homolog	4	GO:0004222;GO:0006508;GO:0007155;GO:0016021	metalloendopeptidase activity;proteolysis;cell adhesion;integral component of membrane	Molecular Function;Biological Process;Biological Process;Cellular Component	EC:3.4.24	Acting on peptide bonds (peptidases)	IPR001577;noIPR;IPR001577;noIPR;noIPR;noIPR;noIPR;IPR001577;IPR000742;noIPR	FAMILY;FAMILY;FAMILY;FAMILY;FAMILY;FAMILY;FAMILY;FAMILY;DOMAIN;DOMAIN	Peptidase M8, leishmanolysin;Peptidase M8, leishmanolysin;Peptidase M8, leishmanolysin;Peptidase M8, leishmanolysin;Peptidase M8, leishmanolysin;Peptidase M8, leishmanolysin;Peptidase M8, leishmanolysin;Peptidase M8, leishmanolysin;EGF-like domain;EGF-like domain	PR00782 (PRINTS);G3DSA:3.90.132.10 (GENE3D);PF01457 (PFAM);G3DSA:2.10.55.10 (GENE3D);G3DSA:2.10.25.10 (GENE3D);G3DSA:3.10.170.20 (GENE3D);PTHR10942:SF36 (PANTHER);PTHR10942 (PANTHER);PS50026 (PROSITE_PROFILES);SSF55486 (SUPERFAMILY)	GO:0007155/GO:0004222/GO:0006508/GO:0016020;GO:0007155/GO:0004222/GO:0006508/GO:0016020;GO:0007155/GO:0004222/GO:0006508/GO:0016020	cell adhesion/metalloendopeptidase activity/proteolysis/membrane;cell adhesion/metalloendopeptidase activity/proteolysis/membrane;cell adhesion/metalloendopeptidase activity/proteolysis/membrane	Biological Process/Molecular Function/Biological Process/Cellular Component;Biological Process/Molecular Function/Biological Process/Cellular Component;Biological Process/Molecular Function/Biological Process/Cellular Component
Pav_sc0000892.1_g010.1.br	657	uncharacterized protein LOC110754069							IPR024553;noIPR;noIPR;IPR011205	DOMAIN;DOMAIN;DOMAIN;FAMILY	Domain of unknown function DUF2828;Domain of unknown function DUF2828;Domain of unknown function DUF2828;Uncharacterised conserved protein UCP015417, vWA	PF11443 (PFAM);mobidb-lite (MOBIDB_LITE);mobidb-lite (MOBIDB_LITE);PTHR31373 (PANTHER)
Pav_sc0000892.1_g020.1.mk	312	strictosidine synthase							IPR011042;IPR018119;noIPR;IPR004141;noIPR	HOMOLOGOUS_SUPERFAMILY;DOMAIN;DOMAIN;FAMILY;FAMILY	Six-bladed beta-propeller, TolB-like;Strictosidine synthase, conserved region;Strictosidine synthase, conserved region;Strictosidine synthase;Strictosidine synthase	G3DSA:2.120.10.30 (GENE3D);PF03088 (PFAM);PTHR10426:SF57 (PANTHER);PTHR10426 (PANTHER);SSF63829 (SUPERFAMILY)	GO:0016844/GO:0009058;GO:0009058/GO:0016844	strictosidine synthase activity/biosynthetic process;biosynthetic process/strictosidine synthase activity	Molecular Function/Biological Process;Biological Process/Molecular Function
Pav_sc0000892.1_g030.1.mk	714	MIS12 homolog	4	GO:0000070;GO:0000818;GO:0034501;GO:0051382	mitotic sister chromatid segregation;nuclear MIS12/MIND complex;protein localization to kinetochore;kinetochore assembly	Biological Process;Cellular Component;Biological Process;Biological Process			IPR008685;IPR008685	FAMILY;FAMILY	Centromere protein Mis12;Centromere protein Mis12	PF05859 (PFAM);PTHR14527 (PANTHER)	GO:0007049/GO:0005634/GO:0000775/GO:0000278;GO:0007049/GO:0005634/GO:0000775/GO:0000278	cell cycle/nucleus/chromosome, centromeric region/mitotic cell cycle;cell cycle/nucleus/chromosome, centromeric region/mitotic cell cycle	Biological Process/Cellular Component/Cellular Component/Biological Process;Biological Process/Cellular Component/Cellular Component/Biological Process
Pav_sc0000892.1_g090.1.mk	3387	BREAST CANCER SUSCEPTIBILITY 2 homolog B-like							IPR015205;IPR015252;IPR015187;noIPR;IPR002093;noIPR;IPR002093;IPR015187;IPR012340;IPR012340;IPR036315;noIPR;IPR012340	DOMAIN;DOMAIN;DOMAIN;DOMAIN;REPEAT;REPEAT;REPEAT;DOMAIN;HOMOLOGOUS_SUPERFAMILY;HOMOLOGOUS_SUPERFAMILY;HOMOLOGOUS_SUPERFAMILY;HOMOLOGOUS_SUPERFAMILY;HOMOLOGOUS_SUPERFAMILY	Tower domain;Breast cancer type 2 susceptibility protein, helical domain;BRCA2, OB1;BRCA2, OB1;BRCA2 repeat;BRCA2 repeat;BRCA2 repeat;BRCA2, OB1;Nucleic acid-binding, OB-fold;Nucleic acid-binding, OB-fold;BRCA2 helical domain superfamily;BRCA2 helical domain superfamily;Nucleic acid-binding, OB-fold	SM01341 (SMART);PF09169 (PFAM);PF09103 (PFAM);G3DSA:2.40.50.140 (GENE3D);PF00634 (PFAM);mobidb-lite (MOBIDB_LITE);PS50138 (PROSITE_PROFILES);cd04493 (CDD);SSF50249 (SUPERFAMILY);SSF50249 (SUPERFAMILY);SSF81872 (SUPERFAMILY);SSF81878 (SUPERFAMILY);SSF50249 (SUPERFAMILY)	GO:0000724;GO:0000724	double-strand break repair via homologous recombination;double-strand break repair via homologous recombination	Biological Process;Biological Process
Pav_sc0000892.1_g100.1.mk	600	uncharacterized protein LOC110762694	3	GO:0003677;GO:0004518;GO:0090305	DNA binding;nuclease activity;nucleic acid phosphodiester bond hydrolysis	Molecular Function;Molecular Function;Biological Process			IPR011604;IPR019080;noIPR;IPR011335	HOMOLOGOUS_SUPERFAMILY;DOMAIN;DOMAIN;HOMOLOGOUS_SUPERFAMILY	Exonuclease, phage-type/RecB, C-terminal;YqaJ viral recombinase;YqaJ viral recombinase;Restriction endonuclease type II-like	G3DSA:3.90.320.10 (GENE3D);PF09588 (PFAM);PTHR45494 (PANTHER);SSF52980 (SUPERFAMILY)
Pav_sc0000892.1_g110.1.br	333	aminotransferase- plant mobile domain-containing
Pav_sc0000892.1_g120.1.br	1989	Aminotransferase-like mobile domain containing							IPR019557;noIPR;noIPR;IPR006904	DOMAIN;DOMAIN;DOMAIN;FAMILY	Aminotransferase-like, plant mobile domain;Aminotransferase-like, plant mobile domain;Aminotransferase-like, plant mobile domain;Protein of unknown function DUF716 (TMEM45)	PF10536 (PFAM);mobidb-lite (MOBIDB_LITE);PTHR16007:SF40 (PANTHER);PTHR16007 (PANTHER)
Pav_sc0000893.1_g010.1.mk	1434	cytoplasmic	3	GO:0000287;GO:0005975;GO:0016868	magnesium ion binding;carbohydrate metabolic process;intramolecular transferase activity, phosphotransferases	Molecular Function;Biological Process;Molecular Function			IPR005841;IPR005844;noIPR;noIPR;noIPR;IPR005843;noIPR;IPR005846;IPR005845;noIPR;noIPR;noIPR;noIPR;IPR016055;IPR016055;IPR016055;IPR036900	FAMILY;DOMAIN;DOMAIN;DOMAIN;DOMAIN;DOMAIN;DOMAIN;DOMAIN;DOMAIN;DOMAIN;DOMAIN;DOMAIN;DOMAIN;HOMOLOGOUS_SUPERFAMILY;HOMOLOGOUS_SUPERFAMILY;HOMOLOGOUS_SUPERFAMILY;HOMOLOGOUS_SUPERFAMILY	Alpha-D-phosphohexomutase superfamily;Alpha-D-phosphohexomutase, alpha/beta/alpha domain I;Alpha-D-phosphohexomutase, alpha/beta/alpha domain I;Alpha-D-phosphohexomutase, alpha/beta/alpha domain I;Alpha-D-phosphohexomutase, alpha/beta/alpha domain I;Alpha-D-phosphohexomutase, C-terminal;Alpha-D-phosphohexomutase, C-terminal;Alpha-D-phosphohexomutase, alpha/beta/alpha domain III;Alpha-D-phosphohex…	PR00509 (PRINTS);PF02878 (PFAM);G3DSA:3.30.310.50 (GENE3D);G3DSA:3.40.120.10 (GENE3D);G3DSA:3.40.120.10 (GENE3D);PF00408 (PFAM);G3DSA:3.40.120.10 (GENE3D);PF02880 (PFAM);PF02879 (PFAM);G3DSA:3.40.120.10 (GENE3D);mobidb-lite (MOBIDB_LITE);PTHR22573 (PANTHER);PTHR22573:SF47 (PANTHER);SSF53738 (SUPERFAMILY);SSF53738 (SUPERFAMILY);SSF53738 (SUPERFAMILY);SSF55957 (SUPERFAMILY)	GO:0016868/GO:0005975;GO:0005975/GO:0016868;GO:0071704/GO:0016868;GO:0016868/GO:0005975;GO:0005975;GO:0016868/GO:0005975;GO:0016868/GO:0005975;GO:0016868/GO:0005975;GO:0016868/GO:0071704	intramolecular transferase activity, phosphotransferases/carbohydrate metabolic process;carbohydrate metabolic process/intramolecular transferase activity, phosphotransferases;organic substance metabolic process/intramolecular transferase activity, phosphotransferases;intramolecular transferase activity, phosphotransferases/carbohydrate metabolic process;carbohydrate metabolic process;intramolecu…	Molecular Function/Biological Process;Biological Process/Molecular Function;Biological Process/Molecular Function;Molecular Function/Biological Process;Biological Process;Molecular Function/Biological Process;Molecular Function/Biological Process;Molecular Function/Biological Process;Molecular Function/Biological Process
Pav_sc0000893.1_g020.1.mk	1341	pectinesterase	4	GO:0030599;GO:0046910;GO:0071555;GO:0071944	pectinesterase activity;pectinesterase inhibitor activity;cell wall organization;cell periphery	Molecular Function;Molecular Function;Biological Process;Cellular Component	EC:3.1.1.11;EC:3.1.1.1	Pectinesterase;Carboxylesterase	IPR006501;IPR012334;IPR000070;IPR006501;IPR006501;IPR035513;noIPR;noIPR;noIPR;IPR011050;IPR035513	DOMAIN;HOMOLOGOUS_SUPERFAMILY;DOMAIN;DOMAIN;DOMAIN;HOMOLOGOUS_SUPERFAMILY;HOMOLOGOUS_SUPERFAMILY;HOMOLOGOUS_SUPERFAMILY;HOMOLOGOUS_SUPERFAMILY;HOMOLOGOUS_SUPERFAMILY;HOMOLOGOUS_SUPERFAMILY	Pectinesterase inhibitor domain;Pectin lyase fold;Pectinesterase, catalytic;Pectinesterase inhibitor domain;Pectinesterase inhibitor domain;Invertase/pectin methylesterase inhibitor domain superfamily;Invertase/pectin methylesterase inhibitor domain superfamily;Invertase/pectin methylesterase inhibitor domain superfamily;Invertase/pectin methylesterase inhibitor domain superfamily;Pectin lyase fo…	SM00856 (SMART);G3DSA:2.160.20.10 (GENE3D);PF01095 (PFAM);PF04043 (PFAM);TIGR01614 (TIGRFAM);G3DSA:1.20.140.40 (GENE3D);PTHR31707 (PANTHER);PTHR31707:SF27 (PANTHER);cd15798 (CDD);SSF51126 (SUPERFAMILY);SSF101148 (SUPERFAMILY)	GO:0004857;GO:0042545/GO:0005618/GO:0030599;GO:0004857;GO:0004857	enzyme inhibitor activity;cell wall modification/cell wall/pectinesterase activity;enzyme inhibitor activity;enzyme inhibitor activity	Molecular Function;Biological Process/Cellular Component/Molecular Function;Molecular Function;Molecular Function
Pav_sc0000893.1_g030.1.br	357	---NA---
Pav_sc0000893.1_g040.1.br	399	hypothetical protein PRUPE_1G195200
Pav_sc0000893.1_g050.1.br	303	uncharacterized protein LOC110746375							noIPR	null	null	mobidb-lite (MOBIDB_LITE)
Pav_sc0000893.1_g060.1.br	303	uncharacterized protein LOC110746375							noIPR	null	null	mobidb-lite (MOBIDB_LITE)
Pav_sc0000893.1_g070.1.mk	648	21 kDa -like	2	GO:0004857;GO:0043086	enzyme inhibitor activity;negative regulation of catalytic activity	Molecular Function;Biological Process			IPR006501;IPR006501;IPR006501;IPR035513;noIPR;noIPR;noIPR;IPR035513	DOMAIN;DOMAIN;DOMAIN;HOMOLOGOUS_SUPERFAMILY;HOMOLOGOUS_SUPERFAMILY;HOMOLOGOUS_SUPERFAMILY;HOMOLOGOUS_SUPERFAMILY;HOMOLOGOUS_SUPERFAMILY	Pectinesterase inhibitor domain;Pectinesterase inhibitor domain;Pectinesterase inhibitor domain;Invertase/pectin methylesterase inhibitor domain superfamily;Invertase/pectin methylesterase inhibitor domain superfamily;Invertase/pectin methylesterase inhibitor domain superfamily;Invertase/pectin methylesterase inhibitor domain superfamily;Invertase/pectin methylesterase inhibitor domain superfamily	SM00856 (SMART);PF04043 (PFAM);TIGR01614 (TIGRFAM);G3DSA:1.20.140.40 (GENE3D);PTHR31080 (PANTHER);PTHR31080:SF10 (PANTHER);cd15798 (CDD);SSF101148 (SUPERFAMILY)	GO:0004857;GO:0004857;GO:0004857	enzyme inhibitor activity;enzyme inhibitor activity;enzyme inhibitor activity	Molecular Function;Molecular Function;Molecular Function
Pav_sc0000893.1_g080.1.mk	1497	endoglucanase 8	2	GO:0008810;GO:0030245	cellulase activity;cellulose catabolic process	Molecular Function;Biological Process	EC:3.2.1.4	Cellulase	IPR001701;IPR012341;noIPR;noIPR;IPR008928	FAMILY;HOMOLOGOUS_SUPERFAMILY;HOMOLOGOUS_SUPERFAMILY;HOMOLOGOUS_SUPERFAMILY;HOMOLOGOUS_SUPERFAMILY	Glycoside hydrolase family 9;Six-hairpin glycosidase-like superfamily;Six-hairpin glycosidase-like superfamily;Six-hairpin glycosidase-like superfamily;Six-hairpin glycosidase superfamily	PF00759 (PFAM);G3DSA:1.50.10.10 (GENE3D);PTHR22298 (PANTHER);PTHR22298:SF28 (PANTHER);SSF48208 (SUPERFAMILY)	GO:0005975/GO:0004553;GO:0003824;GO:0003824	carbohydrate metabolic process/hydrolase activity, hydrolyzing O-glycosyl compounds;catalytic activity;catalytic activity	Biological Process/Molecular Function;Molecular Function;Molecular Function
Pav_sc0000893.1_g090.1.mk	630	PLANT CADMIUM RESISTANCE 2-like	1	GO:0016021	integral component of membrane	Cellular Component			IPR006461;IPR006461;noIPR;noIPR;IPR006461	FAMILY;FAMILY;FAMILY;FAMILY;FAMILY	PLAC8 motif-containing protein;PLAC8 motif-containing protein;PLAC8 motif-containing protein;PLAC8 motif-containing protein;PLAC8 motif-containing protein	PF04749 (PFAM);TIGR01571 (TIGRFAM);mobidb-lite (MOBIDB_LITE);PTHR15907:SF96 (PANTHER);PTHR15907 (PANTHER)
Pav_sc0000893.1_g100.1.mk	387	dynein light chain cytoplasmic	2	GO:0007017;GO:0030286	microtubule-based process;dynein complex	Biological Process;Cellular Component			IPR001372;IPR037177;IPR001372;noIPR;IPR001372;IPR037177	FAMILY;HOMOLOGOUS_SUPERFAMILY;FAMILY;FAMILY;FAMILY;HOMOLOGOUS_SUPERFAMILY	Dynein light chain, type 1/2;Dynein light chain superfamily;Dynein light chain, type 1/2;Dynein light chain, type 1/2;Dynein light chain, type 1/2;Dynein light chain superfamily	SM01375 (SMART);G3DSA:3.30.740.10 (GENE3D);PF01221 (PFAM);PTHR11886:SF39 (PANTHER);PTHR11886 (PANTHER);SSF54648 (SUPERFAMILY)	GO:0030286/GO:0007017;GO:0030286/GO:0007017;GO:0030286/GO:0007017;GO:0030286/GO:0007017;GO:0030286/GO:0007017	dynein complex/microtubule-based process;dynein complex/microtubule-based process;dynein complex/microtubule-based process;dynein complex/microtubule-based process;dynein complex/microtubule-based process	Cellular Component/Biological Process;Cellular Component/Biological Process;Cellular Component/Biological Process;Cellular Component/Biological Process;Cellular Component/Biological Process
Pav_sc0000893.1_g110.1.mk	1623	glucan endo-1,3-beta-glucosidase 3 isoform X1	3	GO:0004553;GO:0005975;GO:0016021	hydrolase activity, hydrolyzing O-glycosyl compounds;carbohydrate metabolic process;integral component of membrane	Molecular Function;Biological Process;Cellular Component			IPR012946;IPR000490;IPR012946;noIPR;noIPR;noIPR;IPR017853	DOMAIN;FAMILY;DOMAIN;DOMAIN;DOMAIN;DOMAIN;HOMOLOGOUS_SUPERFAMILY	X8 domain;Glycoside hydrolase family 17;X8 domain;X8 domain;X8 domain;X8 domain;Glycoside hydrolase superfamily	SM00768 (SMART);PF00332 (PFAM);PF07983 (PFAM);G3DSA:3.20.20.80 (GENE3D);PTHR32227:SF61 (PANTHER);PTHR32227 (PANTHER);SSF51445 (SUPERFAMILY)	GO:0004553/GO:0005975	hydrolase activity, hydrolyzing O-glycosyl compounds/carbohydrate metabolic process	Molecular Function/Biological Process
Pav_sc0000893.1_g120.1.mk	4818	mediator of RNA polymerase II transcription subunit 23 isoform X1							IPR021629;noIPR;noIPR;noIPR;IPR021629	FAMILY;FAMILY;FAMILY;FAMILY;FAMILY	Mediator complex, subunit Med23;Mediator complex, subunit Med23;Mediator complex, subunit Med23;Mediator complex, subunit Med23;Mediator complex, subunit Med23	PF11573 (PFAM);mobidb-lite (MOBIDB_LITE);mobidb-lite (MOBIDB_LITE);mobidb-lite (MOBIDB_LITE);PTHR12691 (PANTHER)
Pav_sc0000893.1_g130.1.mk	1134	TIFY 6B-like							IPR010399;IPR018467;IPR010399;noIPR;noIPR;noIPR;noIPR;IPR010399	DOMAIN;CONSERVED_SITE;DOMAIN;DOMAIN;DOMAIN;DOMAIN;DOMAIN;DOMAIN	Tify domain;CO/COL/TOC1, conserved site;Tify domain;Tify domain;Tify domain;Tify domain;Tify domain;Tify domain	SM00979 (SMART);PF09425 (PFAM);PF06200 (PFAM);mobidb-lite (MOBIDB_LITE);mobidb-lite (MOBIDB_LITE);PTHR33077 (PANTHER);PTHR33077:SF37 (PANTHER);PS51320 (PROSITE_PROFILES)
Pav_sc0000893.1_g140.1.mk	1464	plant UBX domain-containing 2	1	GO:0046872	metal ion binding	Molecular Function			IPR018997;noIPR;IPR018997;noIPR;IPR001012;noIPR;noIPR;noIPR;IPR013087;IPR001012;noIPR;IPR029071;IPR036339	DOMAIN;DOMAIN;DOMAIN;DOMAIN;DOMAIN;DOMAIN;DOMAIN;DOMAIN;DOMAIN;DOMAIN;DOMAIN;HOMOLOGOUS_SUPERFAMILY;HOMOLOGOUS_SUPERFAMILY	PUB domain;PUB domain;PUB domain;PUB domain;UBX domain;UBX domain;UBX domain;UBX domain;Zinc finger C2H2-type;UBX domain;UBX domain;Ubiquitin-like domain superfamily;PUB-like domain superfamily	SM00580 (SMART);G3DSA:3.10.20.90 (GENE3D);PF09409 (PFAM);G3DSA:1.20.58.2190 (GENE3D);PF00789 (PFAM);mobidb-lite (MOBIDB_LITE);PTHR23153 (PANTHER);PTHR23153:SF38 (PANTHER);PS50157 (PROSITE_PROFILES);PS50033 (PROSITE_PROFILES);cd09212 (CDD);SSF54236 (SUPERFAMILY);SSF143503 (SUPERFAMILY)	GO:0005515;GO:0003676;GO:0005515	protein binding;nucleic acid binding;protein binding	Molecular Function;Molecular Function;Molecular Function
Pav_sc0000893.1_g150.1.mk	393	B-cell receptor-associated	4	GO:0005739;GO:0005783;GO:0006886;GO:0016021	mitochondrion;endoplasmic reticulum;intracellular protein transport;integral component of membrane	Cellular Component;Cellular Component;Biological Process;Cellular Component			noIPR;IPR008417	null;FAMILY	null;B-cell receptor-associated protein 29/31	PTHR12701:SF12 (PANTHER);PTHR12701 (PANTHER)	GO:0005783/GO:0016021/GO:0006886	endoplasmic reticulum/integral component of membrane/intracellular protein transport	Cellular Component/Cellular Component/Biological Process
Pav_sc0000893.1_g160.1.mk	786	cysteine-rich repeat secretory 12	2	GO:0009506;GO:0016021	plasmodesma;integral component of membrane	Cellular Component;Cellular Component			IPR038408;IPR002902;noIPR;noIPR;IPR002902;IPR002902	HOMOLOGOUS_SUPERFAMILY;DOMAIN;DOMAIN;DOMAIN;DOMAIN;DOMAIN	Gnk2-homologous domain superfamily;Gnk2-homologous domain;Gnk2-homologous domain;Gnk2-homologous domain;Gnk2-homologous domain;Gnk2-homologous domain	G3DSA:3.30.430.20 (GENE3D);PF01657 (PFAM);PTHR32080 (PANTHER);PTHR32080:SF3 (PANTHER);PS51473 (PROSITE_PROFILES);PS51473 (PROSITE_PROFILES)
Pav_sc0000893.1_g170.1.mk	594	probable peroxygenase 4							IPR007736;noIPR;IPR007736	FAMILY;FAMILY;FAMILY	Caleosin-related;Caleosin-related;Caleosin-related	PF05042 (PFAM);PTHR31495:SF1 (PANTHER);PTHR31495 (PANTHER)
Pav_sc0000893.1_g180.1.mk	315	ubiquitin-conjugating enzyme E2 variant 1A	6	GO:0005634;GO:0005737;GO:0006301;GO:0031625;GO:0061630;GO:0070534	nucleus;cytoplasm;postreplication repair;ubiquitin protein ligase binding;ubiquitin protein ligase activity;protein K63-linked ubiquitination	Cellular Component;Cellular Component;Biological Process;Molecular Function;Molecular Function;Biological Process			IPR016135;IPR000608;noIPR;noIPR;IPR000608;IPR016135	HOMOLOGOUS_SUPERFAMILY;DOMAIN;DOMAIN;DOMAIN;DOMAIN;HOMOLOGOUS_SUPERFAMILY	Ubiquitin-conjugating enzyme/RWD-like;Ubiquitin-conjugating enzyme E2;Ubiquitin-conjugating enzyme E2;Ubiquitin-conjugating enzyme E2;Ubiquitin-conjugating enzyme E2;Ubiquitin-conjugating enzyme/RWD-like	G3DSA:3.10.110.10 (GENE3D);PF00179 (PFAM);PTHR43915:SF6 (PANTHER);PTHR43915 (PANTHER);PS50127 (PROSITE_PROFILES);SSF54495 (SUPERFAMILY)
Pav_sc0000893.1_g190.1.br	528	transposon Mutator sub-class							IPR004332;noIPR;noIPR;noIPR	DOMAIN;DOMAIN;DOMAIN;DOMAIN	Transposase, MuDR, plant;Transposase, MuDR, plant;Transposase, MuDR, plant;Transposase, MuDR, plant	PF03108 (PFAM);mobidb-lite (MOBIDB_LITE);mobidb-lite (MOBIDB_LITE);mobidb-lite (MOBIDB_LITE)
Pav_sc0000893.1_g200.1.mk	1146	1-aminocyclopropane-1-carboxylate oxidase homolog 4-like							IPR026992;IPR027443;IPR005123;noIPR;noIPR;IPR005123;noIPR	DOMAIN;HOMOLOGOUS_SUPERFAMILY;DOMAIN;DOMAIN;DOMAIN;DOMAIN;DOMAIN	Non-haem dioxygenase N-terminal domain;Isopenicillin N synthase-like;Oxoglutarate/iron-dependent dioxygenase;Oxoglutarate/iron-dependent dioxygenase;Oxoglutarate/iron-dependent dioxygenase;Oxoglutarate/iron-dependent dioxygenase;Oxoglutarate/iron-dependent dioxygenase	PF14226 (PFAM);G3DSA:2.60.120.330 (GENE3D);PF03171 (PFAM);PTHR10209 (PANTHER);PTHR10209:SF230 (PANTHER);PS51471 (PROSITE_PROFILES);SSF51197 (SUPERFAMILY)	GO:0055114/GO:0016491;GO:0055114/GO:0016491	oxidation-reduction process/oxidoreductase activity;oxidation-reduction process/oxidoreductase activity	Biological Process/Molecular Function;Biological Process/Molecular Function
Pav_sc0000893.1_g210.1.mk	1695	zinc finger chloroplastic	1	GO:0008270	zinc ion binding	Molecular Function			IPR001876;IPR001876;noIPR;noIPR;noIPR;noIPR;noIPR;IPR001876;IPR036443;IPR036443;IPR036443	DOMAIN;DOMAIN;DOMAIN;DOMAIN;DOMAIN;DOMAIN;DOMAIN;DOMAIN;HOMOLOGOUS_SUPERFAMILY;HOMOLOGOUS_SUPERFAMILY;HOMOLOGOUS_SUPERFAMILY	Zinc finger, RanBP2-type;Zinc finger, RanBP2-type;Zinc finger, RanBP2-type;Zinc finger, RanBP2-type;Zinc finger, RanBP2-type;Zinc finger, RanBP2-type;Zinc finger, RanBP2-type;Zinc finger, RanBP2-type;Zinc finger, RanBP2-type superfamily;Zinc finger, RanBP2-type superfamily;Zinc finger, RanBP2-type superfamily	SM00547 (SMART);PF00641 (PFAM);G3DSA:4.10.1060.10 (GENE3D);G3DSA:4.10.1060.10 (GENE3D);mobidb-lite (MOBIDB_LITE);PTHR23111 (PANTHER);PTHR23111:SF23 (PANTHER);PS50199 (PROSITE_PROFILES);SSF90209 (SUPERFAMILY);SSF90209 (SUPERFAMILY);SSF90209 (SUPERFAMILY)
Pav_sc0000893.1_g230.1.br	672	eukaryotic translation initiation factor 5B-like							noIPR;noIPR	null;null	null;null	mobidb-lite (MOBIDB_LITE);mobidb-lite (MOBIDB_LITE)
Pav_sc0000893.1_g240.1.br	243	glutathione S-transferase T3-like							noIPR	null	null	mobidb-lite (MOBIDB_LITE)
Pav_sc0000893.1_g250.1.mk	522	nudix hydrolase mitochondrial-like	8	GO:0008486;GO:0052840;GO:0052843;GO:0052844;GO:0052845;GO:0052846;GO:0052847;GO:0052848	diphosphoinositol-polyphosphate diphosphatase activity;inositol diphosphate tetrakisphosphate diphosphatase activity;inositol-1-diphosphate-2,3,4,5,6-pentakisphosphate diphosphatase activity;inositol-3-diphosphate-1,2,4,5,6-pentakisphosphate diphosphatase activity;inositol-5-diphosphate-1,2,3,4,6-pentakisphosphate diphosphatase activity;inositol-1,5-bisdiphosphate-2,3,4,6-tetrakisphosphate 1-diph…	Molecular Function;Molecular Function;Molecular Function;Molecular Function;Molecular Function;Molecular Function;Molecular Function;Molecular Function	EC:3.6.1.52	Diphosphoinositol-polyphosphate diphosphatase	IPR000086;noIPR;noIPR;noIPR;IPR000086;noIPR;IPR015797	DOMAIN;DOMAIN;DOMAIN;DOMAIN;DOMAIN;DOMAIN;HOMOLOGOUS_SUPERFAMILY	NUDIX hydrolase domain;NUDIX hydrolase domain;NUDIX hydrolase domain;NUDIX hydrolase domain;NUDIX hydrolase domain;NUDIX hydrolase domain;NUDIX hydrolase-like domain superfamily	PF00293 (PFAM);G3DSA:3.90.79.10 (GENE3D);PTHR12629:SF36 (PANTHER);PTHR12629 (PANTHER);PS51462 (PROSITE_PROFILES);cd04666 (CDD);SSF55811 (SUPERFAMILY)	GO:0016787;GO:0016787;GO:0016787	hydrolase activity;hydrolase activity;hydrolase activity	Molecular Function;Molecular Function;Molecular Function
Pav_sc0000893.1_g270.1.mk	267	CCA tRNA nucleotidyltransferase 2
Pav_sc0000893.1_g280.1.mk	1695	probable RNA-dependent RNA polymerase 1	2	GO:0001172;GO:0003968	transcription, RNA-templated;RNA-directed 5'-3' RNA polymerase activity	Biological Process;Molecular Function	EC:2.7.7.48	RNA-directed RNA polymerase	IPR007855;noIPR;IPR007855	FAMILY;FAMILY;FAMILY	RNA-dependent RNA polymerase, eukaryotic-type;RNA-dependent RNA polymerase, eukaryotic-type;RNA-dependent RNA polymerase, eukaryotic-type	PF05183 (PFAM);PTHR23079:SF1 (PANTHER);PTHR23079 (PANTHER)	GO:0003968;GO:0003968	RNA-directed 5'-3' RNA polymerase activity;RNA-directed 5'-3' RNA polymerase activity	Molecular Function;Molecular Function
Pav_sc0000893.1_g290.1.mk	234	uncharacterized protein LOC110762790							noIPR;noIPR;noIPR	null;null;null	null;null;null	mobidb-lite (MOBIDB_LITE);PTHR34780:SF2 (PANTHER);PTHR34780 (PANTHER)
Pav_sc0000893.1_g300.1.mk	1446	histone-lysine N-methyltransferase setd3							IPR001214;IPR015353;IPR036464;noIPR;IPR001214;noIPR;noIPR;IPR001214;noIPR;IPR036464	DOMAIN;DOMAIN;HOMOLOGOUS_SUPERFAMILY;HOMOLOGOUS_SUPERFAMILY;DOMAIN;DOMAIN;DOMAIN;DOMAIN;DOMAIN;HOMOLOGOUS_SUPERFAMILY	SET domain;Rubisco LSMT, substrate-binding domain;Rubisco LSMT, substrate-binding domain superfamily;Rubisco LSMT, substrate-binding domain superfamily;SET domain;SET domain;SET domain;SET domain;SET domain;Rubisco LSMT, substrate-binding domain superfamily	SM00317 (SMART);PF09273 (PFAM);G3DSA:3.90.1420.10 (GENE3D);G3DSA:3.90.1410.10 (GENE3D);PF00856 (PFAM);PTHR13271 (PANTHER);PTHR13271:SF53 (PANTHER);PS50280 (PROSITE_PROFILES);SSF82199 (SUPERFAMILY);SSF81822 (SUPERFAMILY)	GO:0005515;GO:0005515;GO:0005515	protein binding;protein binding;protein binding	Molecular Function;Molecular Function;Molecular Function
Pav_sc0000893.1_g310.1.mk	459	probable calcium-binding CML25	4	GO:0005509;GO:0005634;GO:0005737;GO:0048767	calcium ion binding;nucleus;cytoplasm;root hair elongation	Molecular Function;Cellular Component;Cellular Component;Biological Process			IPR002048;IPR002048;noIPR;IPR002048;noIPR;noIPR;noIPR;noIPR;noIPR;IPR002048;IPR002048;IPR002048;IPR002048;IPR011992	DOMAIN;DOMAIN;DOMAIN;DOMAIN;DOMAIN;DOMAIN;DOMAIN;DOMAIN;DOMAIN;DOMAIN;DOMAIN;DOMAIN;DOMAIN;HOMOLOGOUS_SUPERFAMILY	EF-hand domain;EF-hand domain;EF-hand domain;EF-hand domain;EF-hand domain;EF-hand domain;EF-hand domain;EF-hand domain;EF-hand domain;EF-hand domain;EF-hand domain;EF-hand domain;EF-hand domain;EF-hand domain pair	SM00054 (SMART);PF13202 (PFAM);G3DSA:1.10.238.10 (GENE3D);PF13499 (PFAM);G3DSA:1.10.238.10 (GENE3D);G3DSA:1.10.238.10 (GENE3D);mobidb-lite (MOBIDB_LITE);PTHR10891:SF738 (PANTHER);PTHR10891 (PANTHER);PS50222 (PROSITE_PROFILES);PS50222 (PROSITE_PROFILES);PS50222 (PROSITE_PROFILES);cd00051 (CDD);SSF47473 (SUPERFAMILY)	GO:0005509;GO:0005509;GO:0005509;GO:0005509;GO:0005509;GO:0005509;GO:0005509	calcium ion binding;calcium ion binding;calcium ion binding;calcium ion binding;calcium ion binding;calcium ion binding;calcium ion binding	Molecular Function;Molecular Function;Molecular Function;Molecular Function;Molecular Function;Molecular Function;Molecular Function
Pav_sc0000893.1_g320.1.mk	2106	ankyrin repeat-containing At2g01680	1	GO:0016021	integral component of membrane	Cellular Component			IPR002110;IPR036770;IPR020683;IPR026961;IPR036770;IPR027002;noIPR;IPR020683;IPR020683;IPR020683;IPR036770	REPEAT;HOMOLOGOUS_SUPERFAMILY;DOMAIN;DOMAIN;HOMOLOGOUS_SUPERFAMILY;FAMILY;FAMILY;DOMAIN;DOMAIN;DOMAIN;HOMOLOGOUS_SUPERFAMILY	Ankyrin repeat;Ankyrin repeat-containing domain superfamily;Ankyrin repeat-containing domain;PGG domain;Ankyrin repeat-containing domain superfamily;Ankyrin repeat-containing protein At2g01680/At5g02620;Ankyrin repeat-containing protein At2g01680/At5g02620;Ankyrin repeat-containing domain;Ankyrin repeat-containing domain;Ankyrin repeat-containing domain;Ankyrin repeat-containing domain superfamily	SM00248 (SMART);G3DSA:1.25.40.20 (GENE3D);PF12796 (PFAM);PF13962 (PFAM);G3DSA:1.25.40.20 (GENE3D);PTHR24186:SF10 (PANTHER);PTHR24186 (PANTHER);PS50297 (PROSITE_PROFILES);cd00204 (CDD);cd00204 (CDD);SSF48403 (SUPERFAMILY)	GO:0005515	protein binding	Molecular Function
Pav_sc0000893.1_g330.1.br	321	---NA---							noIPR	null	null	mobidb-lite (MOBIDB_LITE)
Pav_sc0000893.1_g340.1.br	1992	reverse transcriptase Zinc CCHC- Aspartic peptidase domain							noIPR;noIPR	null;null	null;null	mobidb-lite (MOBIDB_LITE);PTHR33054 (PANTHER)
Pav_sc0000893.1_g350.1.mk	2178	VAC14 homolog	3	GO:0016787;GO:0043550;GO:0070772	hydrolase activity;regulation of lipid kinase activity;PAS complex	Molecular Function;Biological Process;Cellular Component			IPR021841;IPR011989;IPR032878;IPR011989;IPR011989;noIPR;noIPR;IPR026825;IPR021133;IPR016024	DOMAIN;HOMOLOGOUS_SUPERFAMILY;DOMAIN;HOMOLOGOUS_SUPERFAMILY;HOMOLOGOUS_SUPERFAMILY;HOMOLOGOUS_SUPERFAMILY;HOMOLOGOUS_SUPERFAMILY;FAMILY;REPEAT;HOMOLOGOUS_SUPERFAMILY	Vacuolar protein 14 C-terminal Fig4-binding domain;Armadillo-like helical;Vacuole morphology and inheritance protein 14, Fab1-binding region;Armadillo-like helical;Armadillo-like helical;Armadillo-like helical;Armadillo-like helical;Vacuole morphology and inheritance protein 14;HEAT, type 2;Armadillo-type fold	PF11916 (PFAM);G3DSA:1.25.10.10 (GENE3D);PF12755 (PFAM);G3DSA:1.25.10.10 (GENE3D);G3DSA:1.25.10.10 (GENE3D);mobidb-lite (MOBIDB_LITE);mobidb-lite (MOBIDB_LITE);PTHR16023 (PANTHER);PS50077 (PROSITE_PROFILES);SSF48371 (SUPERFAMILY)	GO:0070772/GO:0006661;GO:0005488	PAS complex/phosphatidylinositol biosynthetic process;binding	Cellular Component/Biological Process;Molecular Function
Pav_sc0000893.1_g360.1.mk	4449	nuclear pore complex NUP155	10	GO:0000972;GO:0005730;GO:0005886;GO:0006405;GO:0006606;GO:0009506;GO:0009507;GO:0017056;GO:0036228;GO:0044611	transcription-dependent tethering of RNA polymerase II gene DNA at nuclear periphery;nucleolus;plasma membrane;RNA export from nucleus;protein import into nucleus;plasmodesma;chloroplast;structural constituent of nuclear pore;protein localization to nuclear inner membrane;nuclear pore inner ring	Biological Process;Cellular Component;Cellular Component;Biological Process;Biological Process;Cellular Component;Cellular Component;Molecular Function;Biological Process;Cellular Component			IPR014908;noIPR;IPR007187;noIPR;noIPR;noIPR;noIPR;IPR004870	DOMAIN;DOMAIN;DOMAIN;DOMAIN;DOMAIN;DOMAIN;DOMAIN;FAMILY	Nucleoporin, Nup133/Nup155-like, N-terminal;Nucleoporin, Nup133/Nup155-like, N-terminal;Nucleoporin, Nup133/Nup155-like, C-terminal;Nucleoporin, Nup133/Nup155-like, C-terminal;Nucleoporin, Nup133/Nup155-like, C-terminal;Nucleoporin, Nup133/Nup155-like, C-terminal;Nucleoporin, Nup133/Nup155-like, C-terminal;Nucleoporin, Nup155-like	PF08801 (PFAM);G3DSA:1.25.40.450 (GENE3D);PF03177 (PFAM);G3DSA:1.20.120.1880 (GENE3D);G3DSA:1.20.58.1780 (GENE3D);mobidb-lite (MOBIDB_LITE);mobidb-lite (MOBIDB_LITE);PTHR10350 (PANTHER)	GO:0005643/GO:0006913/GO:0017056	nuclear pore/nucleocytoplasmic transport/structural constituent of nuclear pore	Cellular Component/Biological Process/Molecular Function
Pav_sc0000893.1_g370.1.mk	942	probable UDP-3-O-acyl-N-acetylglucosamine deacetylase mitochondrial isoform X1	2	GO:0008759;GO:0009245	UDP-3-O-[3-hydroxymyristoyl] N-acetylglucosamine deacetylase activity;lipid A biosynthetic process	Molecular Function;Biological Process			IPR004463;IPR004463;IPR015870;IPR011334;noIPR;IPR004463;IPR020568;IPR020568	FAMILY;FAMILY;HOMOLOGOUS_SUPERFAMILY;HOMOLOGOUS_SUPERFAMILY;HOMOLOGOUS_SUPERFAMILY;FAMILY;HOMOLOGOUS_SUPERFAMILY;HOMOLOGOUS_SUPERFAMILY	UDP-3-O-acyl N-acetylglucosamine deacetylase;UDP-3-O-acyl N-acetylglucosamine deacetylase;UDP-3-O-acyl N-acetylglucosamine deacetylase, N-terminal;UDP-3-O-acyl N-acetylglucosamine deacetylase, C-terminal;UDP-3-O-acyl N-acetylglucosamine deacetylase, C-terminal;UDP-3-O-acyl N-acetylglucosamine deacetylase;Ribosomal protein S5 domain 2-type fold;Ribosomal protein S5 domain 2-type fold	TIGR00325 (TIGRFAM);PF03331 (PFAM);G3DSA:3.30.230.20 (GENE3D);G3DSA:3.30.1700.10 (GENE3D);PTHR33694:SF3 (PANTHER);PTHR33694 (PANTHER);SSF54211 (SUPERFAMILY);SSF54211 (SUPERFAMILY)	GO:0009245/GO:0008759;GO:0009245/GO:0008759;GO:0008759/GO:0009245;GO:0008759/GO:0009245;GO:0009245/GO:0008759	lipid A biosynthetic process/UDP-3-O-[3-hydroxymyristoyl] N-acetylglucosamine deacetylase activity;lipid A biosynthetic process/UDP-3-O-[3-hydroxymyristoyl] N-acetylglucosamine deacetylase activity;UDP-3-O-[3-hydroxymyristoyl] N-acetylglucosamine deacetylase activity/lipid A biosynthetic process;UDP-3-O-[3-hydroxymyristoyl] N-acetylglucosamine deacetylase activity/lipid A biosynthetic process;lip…	Biological Process/Molecular Function;Biological Process/Molecular Function;Molecular Function/Biological Process;Molecular Function/Biological Process;Biological Process/Molecular Function
Pav_sc0000893.1_g380.1.mk	1125	E3 ubiquitin ligase RIE1	5	GO:0008270;GO:0016021;GO:0016567;GO:0043161;GO:0061630	zinc ion binding;integral component of membrane;protein ubiquitination;proteasome-mediated ubiquitin-dependent protein catabolic process;ubiquitin protein ligase activity	Molecular Function;Cellular Component;Biological Process;Biological Process;Molecular Function			IPR001841;IPR001841;IPR013083;noIPR;noIPR;noIPR;noIPR;IPR001841;noIPR;noIPR	DOMAIN;DOMAIN;HOMOLOGOUS_SUPERFAMILY;HOMOLOGOUS_SUPERFAMILY;HOMOLOGOUS_SUPERFAMILY;HOMOLOGOUS_SUPERFAMILY;HOMOLOGOUS_SUPERFAMILY;DOMAIN;DOMAIN;DOMAIN	Zinc finger, RING-type;Zinc finger, RING-type;Zinc finger, RING/FYVE/PHD-type;Zinc finger, RING/FYVE/PHD-type;Zinc finger, RING/FYVE/PHD-type;Zinc finger, RING/FYVE/PHD-type;Zinc finger, RING/FYVE/PHD-type;Zinc finger, RING-type;Zinc finger, RING-type;Zinc finger, RING-type	SM00184 (SMART);PF13639 (PFAM);G3DSA:3.30.40.10 (GENE3D);mobidb-lite (MOBIDB_LITE);mobidb-lite (MOBIDB_LITE);PTHR14155:SF73 (PANTHER);PTHR14155 (PANTHER);PS50089 (PROSITE_PROFILES);cd16474 (CDD);SSF57850 (SUPERFAMILY)
Pav_sc0000893.1_g390.1.mk	3009	cleavage and polyadenylation specificity factor subunit 3-II	2	GO:0005634;GO:0010197	nucleus;polar nucleus fusion	Cellular Component;Biological Process			IPR022712;IPR001279;IPR022712;IPR001279;noIPR;IPR036866;IPR011108;IPR009768;IPR036866;noIPR;noIPR;noIPR;noIPR;noIPR;noIPR;noIPR;noIPR;IPR036866	DOMAIN;DOMAIN;DOMAIN;DOMAIN;DOMAIN;HOMOLOGOUS_SUPERFAMILY;DOMAIN;FAMILY;HOMOLOGOUS_SUPERFAMILY;HOMOLOGOUS_SUPERFAMILY;HOMOLOGOUS_SUPERFAMILY;HOMOLOGOUS_SUPERFAMILY;HOMOLOGOUS_SUPERFAMILY;HOMOLOGOUS_SUPERFAMILY;HOMOLOGOUS_SUPERFAMILY;HOMOLOGOUS_SUPERFAMILY;HOMOLOGOUS_SUPERFAMILY;HOMOLOGOUS_SUPERFAMILY	Beta-Casp domain;Metallo-beta-lactamase;Beta-Casp domain;Metallo-beta-lactamase;Metallo-beta-lactamase;Ribonuclease Z/Hydroxyacylglutathione hydrolase-like;Zn-dependent metallo-hydrolase, RNA specificity domain;Microtubule-associated protein 70;Ribonuclease Z/Hydroxyacylglutathione hydrolase-like;Ribonuclease Z/Hydroxyacylglutathione hydrolase-like;Ribonuclease Z/Hydroxyacylglutathione hydrolase-…	SM01027 (SMART);SM00849 (SMART);PF10996 (PFAM);PF16661 (PFAM);G3DSA:3.40.50.10890 (GENE3D);G3DSA:3.60.15.10 (GENE3D);PF07521 (PFAM);PF07058 (PFAM);G3DSA:3.60.15.10 (GENE3D);mobidb-lite (MOBIDB_LITE);mobidb-lite (MOBIDB_LITE);mobidb-lite (MOBIDB_LITE);PTHR11203:SF37 (PANTHER);PTHR11203:SF37 (PANTHER);PTHR11203 (PANTHER);PTHR11203 (PANTHER);cd16291 (CDD);SSF56281 (SUPERFAMILY)	GO:0008017/GO:0007010	microtubule binding/cytoskeleton organization	Molecular Function/Biological Process
Pav_sc0000893.1_g400.1.mk	2400	pentatricopeptide repeat-containing At2g01740							IPR002885;IPR011990;IPR011990;IPR002885;IPR002885;IPR002885;IPR002885;noIPR;noIPR;noIPR;noIPR;noIPR;noIPR;IPR002885;IPR002885;IPR002885;IPR002885;IPR002885;IPR002885;IPR002885;IPR002885;IPR002885;IPR002885;IPR002885;IPR002885;IPR002885;IPR002885;IPR002885;IPR002885;IPR002885;IPR002885;IPR002885;IPR002885;IPR002885	REPEAT;HOMOLOGOUS_SUPERFAMILY;HOMOLOGOUS_SUPERFAMILY;REPEAT;REPEAT;REPEAT;REPEAT;REPEAT;REPEAT;REPEAT;REPEAT;REPEAT;REPEAT;REPEAT;REPEAT;REPEAT;REPEAT;REPEAT;REPEAT;REPEAT;REPEAT;REPEAT;REPEAT;REPEAT;REPEAT;REPEAT;REPEAT;REPEAT;REPEAT;REPEAT;REPEAT;REPEAT;REPEAT;REPEAT	Pentatricopeptide repeat;Tetratricopeptide-like helical domain superfamily;Tetratricopeptide-like helical domain superfamily;Pentatricopeptide repeat;Pentatricopeptide repeat;Pentatricopeptide repeat;Pentatricopeptide repeat;Pentatricopeptide repeat;Pentatricopeptide repeat;Pentatricopeptide repeat;Pentatricopeptide repeat;Pentatricopeptide repeat;Pentatricopeptide repeat;Pentatricopeptide repeat…	TIGR00756 (TIGRFAM);G3DSA:1.25.40.10 (GENE3D);G3DSA:1.25.40.10 (GENE3D);PF13041 (PFAM);PF13812 (PFAM);PF12854 (PFAM);PF01535 (PFAM);PTHR24015:SF329 (PANTHER);PTHR24015 (PANTHER);PTHR24015:SF329 (PANTHER);PTHR24015:SF329 (PANTHER);PTHR24015 (PANTHER);PTHR24015 (PANTHER);PS51375 (PROSITE_PROFILES);PS51375 (PROSITE_PROFILES);PS51375 (PROSITE_PROFILES);PS51375 (PROSITE_PROFILES);PS51375 (PROSITE_PROF…	GO:0005515;GO:0005515	protein binding;protein binding	Molecular Function;Molecular Function
Pav_sc0000893.1_g410.1.mk	1872	dynamin-related 1C	2	GO:0003924;GO:0005525	GTPase activity;GTP binding	Molecular Function;Molecular Function	EC:3.6.1.15	Nucleoside-triphosphate phosphatase	IPR022812;IPR003130;IPR001401;noIPR;IPR022812;noIPR;IPR003130;IPR000375;noIPR;IPR022812;noIPR;IPR030381;IPR020850;IPR001401;IPR027417	FAMILY;DOMAIN;DOMAIN;DOMAIN;FAMILY;FAMILY;DOMAIN;DOMAIN;DOMAIN;FAMILY;FAMILY;DOMAIN;DOMAIN;DOMAIN;HOMOLOGOUS_SUPERFAMILY	Dynamin superfamily;Dynamin GTPase effector;Dynamin, GTPase domain;Dynamin, GTPase domain;Dynamin superfamily;Dynamin superfamily;Dynamin GTPase effector;Dynamin central domain;Dynamin central domain;Dynamin superfamily;Dynamin superfamily;Dynamin-type guanine nucleotide-binding (G) domain;GTPase effector domain;Dynamin, GTPase domain;P-loop containing nucleoside triphosphate hydrolase	PR00195 (PRINTS);SM00302 (SMART);SM00053 (SMART);G3DSA:1.20.120.1240 (GENE3D);PF00350 (PFAM);G3DSA:3.40.50.300 (GENE3D);PF02212 (PFAM);PF01031 (PFAM);mobidb-lite (MOBIDB_LITE);PTHR11566 (PANTHER);PTHR11566:SF80 (PANTHER);PS51718 (PROSITE_PROFILES);PS51388 (PROSITE_PROFILES);cd08771 (CDD);SSF52540 (SUPERFAMILY)	GO:0003924/GO:0005525;GO:0003924/GO:0005525;GO:0003924/GO:0005525;GO:0005525;GO:0005525;GO:0003924/GO:0005525	GTPase activity/GTP binding;GTPase activity/GTP binding;GTPase activity/GTP binding;GTP binding;GTP binding;GTPase activity/GTP binding	Molecular Function/Molecular Function;Molecular Function/Molecular Function;Molecular Function/Molecular Function;Molecular Function;Molecular Function;Molecular Function/Molecular Function
Pav_sc0000893.1_g420.1.mk	1821	adagio 3							IPR001610;IPR015915;IPR001810;IPR015915;noIPR;IPR000014;IPR011498;noIPR;noIPR;noIPR;noIPR;noIPR;noIPR;IPR000014;IPR000014;IPR015915;IPR036047;IPR035965;IPR015915	REPEAT;HOMOLOGOUS_SUPERFAMILY;DOMAIN;HOMOLOGOUS_SUPERFAMILY;HOMOLOGOUS_SUPERFAMILY;DOMAIN;REPEAT;REPEAT;REPEAT;REPEAT;REPEAT;REPEAT;REPEAT;DOMAIN;DOMAIN;HOMOLOGOUS_SUPERFAMILY;HOMOLOGOUS_SUPERFAMILY;HOMOLOGOUS_SUPERFAMILY;HOMOLOGOUS_SUPERFAMILY	PAC motif;Kelch-type beta propeller;F-box domain;Kelch-type beta propeller;Kelch-type beta propeller;PAS domain;Kelch repeat type 2;Kelch repeat type 2;Kelch repeat type 2;Kelch repeat type 2;Kelch repeat type 2;Kelch repeat type 2;Kelch repeat type 2;PAS domain;PAS domain;Kelch-type beta propeller;F-box-like domain superfamily;PAS domain superfamily;Kelch-type beta propeller	SM00086 (SMART);G3DSA:2.120.10.80 (GENE3D);PF00646 (PFAM);G3DSA:2.120.10.80 (GENE3D);G3DSA:1.20.1280.50 (GENE3D);PF13426 (PFAM);PF07646 (PFAM);PF13418 (PFAM);PF13415 (PFAM);G3DSA:3.30.450.20 (GENE3D);mobidb-lite (MOBIDB_LITE);PTHR23244:SF263 (PANTHER);PTHR23244 (PANTHER);PS50112 (PROSITE_PROFILES);cd00130 (CDD);SSF117281 (SUPERFAMILY);SSF81383 (SUPERFAMILY);SSF55785 (SUPERFAMILY);SSF117281 (SUPER…	GO:0005515;GO:0005515;GO:0005515;GO:0005515;GO:0005515;GO:0005515;GO:0005515	protein binding;protein binding;protein binding;protein binding;protein binding;protein binding;protein binding	Molecular Function;Molecular Function;Molecular Function;Molecular Function;Molecular Function;Molecular Function;Molecular Function
Pav_sc0000893.1_g430.1.br	777	---NA---							noIPR;noIPR	null;null	null;null	mobidb-lite (MOBIDB_LITE);mobidb-lite (MOBIDB_LITE)
Pav_sc0000893.1_g440.1.mk	537	disease resistance TAO1-like isoform X3	1	GO:0009507	chloroplast	Cellular Component			noIPR	null	null	PTHR36729 (PANTHER)
Pav_sc0000893.1_g450.1.mk	1452	two-component response regulator ORR21	5	GO:0000160;GO:0003677;GO:0005634;GO:0006351;GO:0006355	phosphorelay signal transduction system;DNA binding;nucleus;transcription, DNA-templated;regulation of transcription, DNA-templated	Biological Process;Molecular Function;Cellular Component;Biological Process;Biological Process			IPR006447;noIPR;noIPR;noIPR;IPR009057	DOMAIN;DOMAIN;DOMAIN;DOMAIN;HOMOLOGOUS_SUPERFAMILY	Myb domain, plants;Myb domain, plants;Myb domain, plants;Myb domain, plants;Homeobox-like domain superfamily	TIGR01557 (TIGRFAM);G3DSA:1.10.10.60 (GENE3D);PTHR43874:SF32 (PANTHER);PTHR43874 (PANTHER);SSF46689 (SUPERFAMILY)	GO:0003677	DNA binding	Molecular Function
Pav_sc0000893.1_g460.1.mk	732	CRAL-TRIO domain-containing YKL091C							IPR001251;noIPR;IPR001251;IPR036865;noIPR;noIPR;IPR001251;IPR001251;IPR036273;IPR036865	DOMAIN;DOMAIN;DOMAIN;HOMOLOGOUS_SUPERFAMILY;HOMOLOGOUS_SUPERFAMILY;HOMOLOGOUS_SUPERFAMILY;DOMAIN;DOMAIN;HOMOLOGOUS_SUPERFAMILY;HOMOLOGOUS_SUPERFAMILY	CRAL-TRIO lipid binding domain;CRAL-TRIO lipid binding domain;CRAL-TRIO lipid binding domain;CRAL-TRIO lipid binding domain superfamily;CRAL-TRIO lipid binding domain superfamily;CRAL-TRIO lipid binding domain superfamily;CRAL-TRIO lipid binding domain;CRAL-TRIO lipid binding domain;CRAL/TRIO, N-terminal domain superfamily;CRAL-TRIO lipid binding domain superfamily	SM00516 (SMART);G3DSA:1.10.8.20 (GENE3D);PF00650 (PFAM);G3DSA:3.40.525.10 (GENE3D);PTHR10174 (PANTHER);PTHR10174:SF121 (PANTHER);PS50191 (PROSITE_PROFILES);cd00170 (CDD);SSF46938 (SUPERFAMILY);SSF52087 (SUPERFAMILY)
Pav_sc0000893.1_g470.1.mk	951	aspartate-semialdehyde dehydrogenase	11	GO:0003942;GO:0004073;GO:0005737;GO:0009086;GO:0009088;GO:0009089;GO:0009097;GO:0046983;GO:0050661;GO:0051287;GO:0055114	N-acetyl-gamma-glutamyl-phosphate reductase activity;aspartate-semialdehyde dehydrogenase activity;cytoplasm;methionine biosynthetic process;threonine biosynthetic process;lysine biosynthetic process via diaminopimelate;isoleucine biosynthetic process;protein dimerization activity;NADP binding;NAD binding;oxidation-reduction process	Molecular Function;Molecular Function;Cellular Component;Biological Process;Biological Process;Biological Process;Biological Process;Molecular Function;Molecular Function;Molecular Function;Biological Process	EC:1.2.1.38;EC:1.2.1.11	N-acetyl-gamma-glutamyl-phosphate reductase;Aspartate-semialdehyde dehydrogenase	IPR000534;IPR000534;noIPR;noIPR;noIPR;IPR012280;noIPR;noIPR;noIPR;noIPR;noIPR;IPR036291	DOMAIN;DOMAIN;DOMAIN;DOMAIN;DOMAIN;DOMAIN;DOMAIN;DOMAIN;DOMAIN;DOMAIN;DOMAIN;HOMOLOGOUS_SUPERFAMILY	Semialdehyde dehydrogenase, NAD-binding;Semialdehyde dehydrogenase, NAD-binding;Semialdehyde dehydrogenase, NAD-binding;Semialdehyde dehydrogenase, NAD-binding;Semialdehyde dehydrogenase, NAD-binding;Semialdehyde dehydrogenase, dimerisation domain;Semialdehyde dehydrogenase, dimerisation domain;Semialdehyde dehydrogenase, dimerisation domain;Semialdehyde dehydrogenase, dimerisation domain;Semiald…	SM00859 (SMART);PF01118 (PFAM);PIRSF000148 (PIRSF);G3DSA:3.40.50.720 (GENE3D);G3DSA:3.30.360.10 (GENE3D);PF02774 (PFAM);mobidb-lite (MOBIDB_LITE);PTHR10174 (PANTHER);PTHR10174:SF2 (PANTHER);PTHR10174:SF2 (PANTHER);SSF55347 (SUPERFAMILY);SSF51735 (SUPERFAMILY)	GO:0055114/GO:0051287/GO:0016620;GO:0055114/GO:0051287/GO:0016620;GO:0005737/GO:0016620/GO:0008652/GO:0046983	oxidation-reduction process/NAD binding/oxidoreductase activity, acting on the aldehyde or oxo group of donors, NAD or NADP as acceptor;oxidation-reduction process/NAD binding/oxidoreductase activity, acting on the aldehyde or oxo group of donors, NAD or NADP as acceptor;cytoplasm/oxidoreductase activity, acting on the aldehyde or oxo group of donors, NAD or NADP as acceptor/cellular amino acid b…	Biological Process/Molecular Function/Molecular Function;Biological Process/Molecular Function/Molecular Function;Cellular Component/Molecular Function/Biological Process/Molecular Function
Pav_sc0000893.1_g480.1.mk	1572	probable RNA-dependent RNA polymerase 1							IPR007855;IPR007855;noIPR;IPR007855;noIPR	FAMILY;FAMILY;FAMILY;FAMILY;FAMILY	RNA-dependent RNA polymerase, eukaryotic-type;RNA-dependent RNA polymerase, eukaryotic-type;RNA-dependent RNA polymerase, eukaryotic-type;RNA-dependent RNA polymerase, eukaryotic-type;RNA-dependent RNA polymerase, eukaryotic-type	PF05183 (PFAM);PTHR23079 (PANTHER);PTHR23079:SF1 (PANTHER);PTHR23079 (PANTHER);PTHR23079:SF1 (PANTHER)	GO:0003968;GO:0003968;GO:0003968	RNA-directed 5'-3' RNA polymerase activity;RNA-directed 5'-3' RNA polymerase activity;RNA-directed 5'-3' RNA polymerase activity	Molecular Function;Molecular Function;Molecular Function
Pav_sc0000893.1_g490.1.mk	654	probable S-adenosylmethionine-dependent methyltransferase At5g38100							IPR005299;noIPR;IPR005299;noIPR;IPR029063	FAMILY;FAMILY;FAMILY;FAMILY;HOMOLOGOUS_SUPERFAMILY	SAM dependent carboxyl methyltransferase;SAM dependent carboxyl methyltransferase;SAM dependent carboxyl methyltransferase;SAM dependent carboxyl methyltransferase;S-adenosyl-L-methionine-dependent methyltransferase	PF03492 (PFAM);G3DSA:1.10.1200.270 (GENE3D);PTHR31009 (PANTHER);PTHR31009:SF7 (PANTHER);SSF53335 (SUPERFAMILY)	GO:0008168;GO:0008168	methyltransferase activity;methyltransferase activity	Molecular Function;Molecular Function
Pav_sc0000893.1_g500.1.mk	1896	MACPF domain-containing At1g14780	1	GO:0016021	integral component of membrane	Cellular Component			IPR020864;IPR020864;noIPR;noIPR;IPR020864	DOMAIN;DOMAIN;DOMAIN;DOMAIN;DOMAIN	Membrane attack complex component/perforin (MACPF) domain;Membrane attack complex component/perforin (MACPF) domain;Membrane attack complex component/perforin (MACPF) domain;Membrane attack complex component/perforin (MACPF) domain;Membrane attack complex component/perforin (MACPF) domain	SM00457 (SMART);PF01823 (PFAM);PTHR33199:SF4 (PANTHER);PTHR33199 (PANTHER);PS51412 (PROSITE_PROFILES)
Pav_sc0000893.1_g510.1.mk	2361	alpha,alpha-trehalose-phosphate synthase [UDP-forming] 6	5	GO:0003825;GO:0004805;GO:0005992;GO:0016311;GO:0033828	alpha,alpha-trehalose-phosphate synthase (UDP-forming) activity;trehalose-phosphatase activity;trehalose biosynthetic process;dephosphorylation;glucosylglycerol-phosphate synthase activity	Molecular Function;Molecular Function;Biological Process;Biological Process;Molecular Function	EC:2.4.1.15;EC:3.1.3.12;EC:3.1.3.41;EC:2.4.1.213	Alpha,alpha-trehalose-phosphate synthase (UDP-forming);Trehalose-phosphatase;4-nitrophenylphosphatase;Glucosylglycerol-phosphate synthase	IPR001830;IPR023214;IPR003337;IPR006379;IPR003337;noIPR;noIPR;noIPR;noIPR;noIPR;noIPR;IPR001830;noIPR;noIPR;IPR036412	DOMAIN;HOMOLOGOUS_SUPERFAMILY;FAMILY;FAMILY;FAMILY;FAMILY;FAMILY;FAMILY;FAMILY;FAMILY;FAMILY;DOMAIN;DOMAIN;DOMAIN;HOMOLOGOUS_SUPERFAMILY	Glycosyl transferase, family 20;HAD superfamily;Trehalose-phosphatase;HAD-superfamily hydrolase, subfamily IIB;Trehalose-phosphatase;Trehalose-phosphatase;Trehalose-phosphatase;Trehalose-phosphatase;Trehalose-phosphatase;Trehalose-phosphatase;Trehalose-phosphatase;Glycosyl transferase, family 20;Glycosyl transferase, family 20;Glycosyl transferase, family 20;HAD-like superfamily	PF00982 (PFAM);G3DSA:3.40.50.1000 (GENE3D);TIGR00685 (TIGRFAM);TIGR01484 (TIGRFAM);PF02358 (PFAM);G3DSA:3.40.50.2000 (GENE3D);G3DSA:3.40.50.2000 (GENE3D);PTHR10788:SF48 (PANTHER);PTHR10788 (PANTHER);PTHR10788 (PANTHER);PTHR10788:SF48 (PANTHER);cd03788 (CDD);cd01627 (CDD);SSF53756 (SUPERFAMILY);SSF56784 (SUPERFAMILY)	GO:0003824/GO:0005992;GO:0003824/GO:0005992;GO:0003824/GO:0005992;GO:0003824/GO:0005992	catalytic activity/trehalose biosynthetic process;catalytic activity/trehalose biosynthetic process;catalytic activity/trehalose biosynthetic process;catalytic activity/trehalose biosynthetic process	Molecular Function/Biological Process;Molecular Function/Biological Process;Molecular Function/Biological Process;Molecular Function/Biological Process
Pav_sc0000893.1_g520.1.mk	417	homeobox knotted-1-like 1							IPR005541;IPR005540;IPR005541;IPR005540;noIPR;noIPR	DOMAIN;DOMAIN;DOMAIN;DOMAIN;DOMAIN;DOMAIN	KNOX2;KNOX1;KNOX2;KNOX1;KNOX1;KNOX1	SM01256 (SMART);SM01255 (SMART);PF03791 (PFAM);PF03790 (PFAM);PTHR11850:SF99 (PANTHER);PTHR11850 (PANTHER)	GO:0003677/GO:0005634;GO:0003677/GO:0005634;GO:0003677/GO:0005634;GO:0003677/GO:0005634	DNA binding/nucleus;DNA binding/nucleus;DNA binding/nucleus;DNA binding/nucleus	Molecular Function/Cellular Component;Molecular Function/Cellular Component;Molecular Function/Cellular Component;Molecular Function/Cellular Component
Pav_sc0000893.1_g530.1.br	408	---NA---							noIPR	null	null	mobidb-lite (MOBIDB_LITE)
Pav_sc0000893.1_g540.1.mk	1239	heat stress transcription factor A-8	4	GO:0003700;GO:0005634;GO:0006355;GO:0043565	DNA-binding transcription factor activity;nucleus;regulation of transcription, DNA-templated;sequence-specific DNA binding	Molecular Function;Cellular Component;Biological Process;Molecular Function			IPR000232;IPR000232;IPR000232;IPR036388;noIPR;noIPR;noIPR;IPR027725;noIPR;IPR036390	DOMAIN;DOMAIN;DOMAIN;HOMOLOGOUS_SUPERFAMILY;HOMOLOGOUS_SUPERFAMILY;HOMOLOGOUS_SUPERFAMILY;HOMOLOGOUS_SUPERFAMILY;FAMILY;FAMILY;HOMOLOGOUS_SUPERFAMILY	Heat shock factor (HSF)-type, DNA-binding;Heat shock factor (HSF)-type, DNA-binding;Heat shock factor (HSF)-type, DNA-binding;Winged helix-like DNA-binding domain superfamily;Winged helix-like DNA-binding domain superfamily;Winged helix-like DNA-binding domain superfamily;Winged helix-like DNA-binding domain superfamily;Heat shock transcription factor family;Heat shock transcription factor family…	PR00056 (PRINTS);SM00415 (SMART);PF00447 (PFAM);G3DSA:1.10.10.10 (GENE3D);mobidb-lite (MOBIDB_LITE);mobidb-lite (MOBIDB_LITE);mobidb-lite (MOBIDB_LITE);PTHR10015 (PANTHER);PTHR10015:SF156 (PANTHER);SSF46785 (SUPERFAMILY)	GO:0003700/GO:0006355/GO:0043565/GO:0005634;GO:0003700/GO:0006355/GO:0043565/GO:0005634;GO:0003700/GO:0006355/GO:0043565/GO:0005634	DNA-binding transcription factor activity/regulation of transcription, DNA-templated/sequence-specific DNA binding/nucleus;DNA-binding transcription factor activity/regulation of transcription, DNA-templated/sequence-specific DNA binding/nucleus;DNA-binding transcription factor activity/regulation of transcription, DNA-templated/sequence-specific DNA binding/nucleus	Molecular Function/Biological Process/Molecular Function/Cellular Component;Molecular Function/Biological Process/Molecular Function/Cellular Component;Molecular Function/Biological Process/Molecular Function/Cellular Component
Pav_sc0000893.1_g550.1.mk	753	vacuolar iron transporter 1-like	9	GO:0005381;GO:0005384;GO:0005774;GO:0006880;GO:0016021;GO:0030026;GO:0034755;GO:0071281;GO:0071421	iron ion transmembrane transporter activity;manganese ion transmembrane transporter activity;vacuolar membrane;intracellular sequestering of iron ion;integral component of membrane;cellular manganese ion homeostasis;iron ion transmembrane transport;cellular response to iron ion;manganese ion transmembrane transport	Molecular Function;Molecular Function;Cellular Component;Biological Process;Cellular Component;Biological Process;Biological Process;Biological Process;Biological Process			IPR008217;noIPR;noIPR;noIPR;noIPR	FAMILY;FAMILY;FAMILY;FAMILY;FAMILY	Ccc1 family;Ccc1 family;Ccc1 family;Ccc1 family;Ccc1 family	PF01988 (PFAM);mobidb-lite (MOBIDB_LITE);PTHR31851 (PANTHER);PTHR31851:SF9 (PANTHER);cd02435 (CDD)
Pav_sc0000893.1_g560.1.mk	756	vacuolar iron transporter 1-like	9	GO:0005381;GO:0005384;GO:0005774;GO:0006880;GO:0016021;GO:0030026;GO:0034755;GO:0071281;GO:0071421	iron ion transmembrane transporter activity;manganese ion transmembrane transporter activity;vacuolar membrane;intracellular sequestering of iron ion;integral component of membrane;cellular manganese ion homeostasis;iron ion transmembrane transport;cellular response to iron ion;manganese ion transmembrane transport	Molecular Function;Molecular Function;Cellular Component;Biological Process;Cellular Component;Biological Process;Biological Process;Biological Process;Biological Process			IPR008217;noIPR;noIPR;noIPR	FAMILY;FAMILY;FAMILY;FAMILY	Ccc1 family;Ccc1 family;Ccc1 family;Ccc1 family	PF01988 (PFAM);PTHR31851:SF9 (PANTHER);PTHR31851 (PANTHER);cd02435 (CDD)
Pav_sc0000893.1_g570.1.mk	1005	ubiquitin carboxyl-terminal hydrolase 2	7	GO:0004843;GO:0005634;GO:0005737;GO:0006511;GO:0010016;GO:0016579;GO:0048366	thiol-dependent ubiquitin-specific protease activity;nucleus;cytoplasm;ubiquitin-dependent protein catabolic process;shoot system morphogenesis;protein deubiquitination;leaf development	Molecular Function;Cellular Component;Cellular Component;Biological Process;Biological Process;Biological Process;Biological Process	EC:3.4.19.12	Ubiquitinyl hydrolase 1	IPR001578;noIPR;IPR001578;IPR017390;IPR036959;noIPR;IPR001578;noIPR;IPR038765	DOMAIN;DOMAIN;DOMAIN;FAMILY;HOMOLOGOUS_SUPERFAMILY;HOMOLOGOUS_SUPERFAMILY;DOMAIN;DOMAIN;HOMOLOGOUS_SUPERFAMILY	Peptidase C12, ubiquitin carboxyl-terminal hydrolase;Peptidase C12, ubiquitin carboxyl-terminal hydrolase;Peptidase C12, ubiquitin carboxyl-terminal hydrolase;Ubiquitinyl hydrolase, UCH37 type;Peptidase C12, ubiquitin carboxyl-terminal hydrolase superfamily;Peptidase C12, ubiquitin carboxyl-terminal hydrolase superfamily;Peptidase C12, ubiquitin carboxyl-terminal hydrolase;Peptidase C12, ubiquiti…	PR00707 (PRINTS);G3DSA:1.20.58.860 (GENE3D);PF01088 (PFAM);PIRSF038120 (PIRSF);G3DSA:3.40.532.10 (GENE3D);PTHR10589:SF30 (PANTHER);PTHR10589 (PANTHER);cd09617 (CDD);SSF54001 (SUPERFAMILY)	GO:0005622/GO:0006511/GO:0004843;GO:0005622/GO:0006511/GO:0004843;GO:0016579/GO:0004843;GO:0004843/GO:0005622/GO:0006511;GO:0005622/GO:0006511/GO:0004843	intracellular/ubiquitin-dependent protein catabolic process/thiol-dependent ubiquitin-specific protease activity;intracellular/ubiquitin-dependent protein catabolic process/thiol-dependent ubiquitin-specific protease activity;protein deubiquitination/thiol-dependent ubiquitin-specific protease activity;thiol-dependent ubiquitin-specific protease activity/intracellular/ubiquitin-dependent protein …	Cellular Component/Biological Process/Molecular Function;Cellular Component/Biological Process/Molecular Function;Biological Process/Molecular Function;Molecular Function/Cellular Component/Biological Process;Cellular Component/Biological Process/Molecular Function
Pav_sc0000893.1_g580.1.mk	381	putative protein TPRXL							noIPR	null	null	mobidb-lite (MOBIDB_LITE)
Pav_sc0000893.1_g590.1.mk	1863	cyclin-SDS							IPR013763;noIPR;IPR004367;IPR006671;noIPR;noIPR;noIPR;noIPR;IPR013763;IPR013763;IPR036915;IPR036915	DOMAIN;DOMAIN;DOMAIN;DOMAIN;DOMAIN;DOMAIN;DOMAIN;DOMAIN;DOMAIN;DOMAIN;HOMOLOGOUS_SUPERFAMILY;HOMOLOGOUS_SUPERFAMILY	Cyclin-like;Cyclin-like;Cyclin, C-terminal domain;Cyclin, N-terminal;Cyclin, N-terminal;Cyclin, N-terminal;Cyclin, N-terminal;Cyclin, N-terminal;Cyclin-like;Cyclin-like;Cyclin-like superfamily;Cyclin-like superfamily	SM00385 (SMART);G3DSA:1.10.472.10 (GENE3D);PF02984 (PFAM);PF00134 (PFAM);G3DSA:1.10.472.10 (GENE3D);mobidb-lite (MOBIDB_LITE);PTHR10177 (PANTHER);PTHR10177:SF202 (PANTHER);cd00043 (CDD);cd00043 (CDD);SSF47954 (SUPERFAMILY);SSF47954 (SUPERFAMILY)	GO:0005634	nucleus	Cellular Component
Pav_sc0000893.1_g600.1.mk	1380	binding partner of ACD11 1	2	GO:0000166;GO:0003676	nucleotide binding;nucleic acid binding	Molecular Function;Molecular Function			IPR000504;IPR012677;IPR000504;IPR006734;noIPR;noIPR;noIPR;IPR000504;IPR035979	DOMAIN;HOMOLOGOUS_SUPERFAMILY;DOMAIN;FAMILY;FAMILY;FAMILY;FAMILY;DOMAIN;HOMOLOGOUS_SUPERFAMILY	RNA recognition motif domain;Nucleotide-binding alpha-beta plait domain superfamily;RNA recognition motif domain;Protein of unknown function DUF597;Protein of unknown function DUF597;Protein of unknown function DUF597;Protein of unknown function DUF597;RNA recognition motif domain;RNA-binding domain superfamily	SM00360 (SMART);G3DSA:3.30.70.330 (GENE3D);PF00076 (PFAM);PF04640 (PFAM);mobidb-lite (MOBIDB_LITE);PTHR44136:SF2 (PANTHER);PTHR44136 (PANTHER);PS50102 (PROSITE_PROFILES);SSF54928 (SUPERFAMILY)	GO:0003676;GO:0003676;GO:0003676;GO:0003676	nucleic acid binding;nucleic acid binding;nucleic acid binding;nucleic acid binding	Molecular Function;Molecular Function;Molecular Function;Molecular Function
Pav_sc0000893.1_g610.1.mk	1074	POLLEN DEFECTIVE IN GUIDANCE 1	1	GO:0016021	integral component of membrane	Cellular Component			IPR008010;noIPR;noIPR;IPR008010	FAMILY;FAMILY;FAMILY;FAMILY	Tapt1 family;Tapt1 family;Tapt1 family;Tapt1 family	PF05346 (PFAM);mobidb-lite (MOBIDB_LITE);mobidb-lite (MOBIDB_LITE);PTHR13317 (PANTHER)
Pav_sc0000893.1_g620.1.mk	1662	G-type lectin S-receptor-like serine threonine- kinase At1g34300	6	GO:0004674;GO:0005524;GO:0005886;GO:0006468;GO:0016021;GO:0048544	protein serine/threonine kinase activity;ATP binding;plasma membrane;protein phosphorylation;integral component of membrane;recognition of pollen	Molecular Function;Molecular Function;Cellular Component;Biological Process;Cellular Component;Biological Process	EC:2.7.11	Transferring phosphorus-containing groups	IPR001480;IPR000858;IPR036426;noIPR;IPR001480;noIPR;noIPR;noIPR;noIPR;IPR000742;IPR003609;IPR001480;noIPR;IPR011009;IPR036426	DOMAIN;DOMAIN;HOMOLOGOUS_SUPERFAMILY;HOMOLOGOUS_SUPERFAMILY;DOMAIN;DOMAIN;DOMAIN;DOMAIN;DOMAIN;DOMAIN;DOMAIN;DOMAIN;DOMAIN;HOMOLOGOUS_SUPERFAMILY;HOMOLOGOUS_SUPERFAMILY	Bulb-type lectin domain;S-locus glycoprotein domain;Bulb-type lectin domain superfamily;Bulb-type lectin domain superfamily;Bulb-type lectin domain;Bulb-type lectin domain;Bulb-type lectin domain;Bulb-type lectin domain;Bulb-type lectin domain;EGF-like domain;PAN/Apple domain;Bulb-type lectin domain;Bulb-type lectin domain;Protein kinase-like domain superfamily;Bulb-type lectin domain superfamily	SM00108 (SMART);PF00954 (PFAM);G3DSA:2.90.10.10 (GENE3D);G3DSA:3.30.200.20 (GENE3D);PF01453 (PFAM);PTHR27002:SF119 (PANTHER);PTHR27002 (PANTHER);PTHR27002:SF119 (PANTHER);PTHR27002 (PANTHER);PS50026 (PROSITE_PROFILES);PS50948 (PROSITE_PROFILES);PS50927 (PROSITE_PROFILES);cd00053 (CDD);SSF56112 (SUPERFAMILY);SSF51110 (SUPERFAMILY)	GO:0048544	recognition of pollen	Biological Process
Pav_sc0000893.1_g630.1.br	246	receptor kinase 1							noIPR	null	null	mobidb-lite (MOBIDB_LITE)
Pav_sc0000893.1_g640.1.mk	1239	clathrin assembly At2g25430	6	GO:0005545;GO:0030136;GO:0030276;GO:0032440;GO:0048268;GO:0055114	1-phosphatidylinositol binding;clathrin-coated vesicle;clathrin binding;2-alkenal reductase [NAD(P)] activity;clathrin coat assembly;oxidation-reduction process	Molecular Function;Cellular Component;Molecular Function;Molecular Function;Biological Process;Biological Process	EC:1.3.1.74	2-alkenal reductase (NAD(P)(+))	IPR013809;IPR011417;IPR014712;IPR008942;noIPR;noIPR;noIPR;noIPR;noIPR;IPR013809;noIPR;noIPR;IPR008942	DOMAIN;DOMAIN;HOMOLOGOUS_SUPERFAMILY;HOMOLOGOUS_SUPERFAMILY;HOMOLOGOUS_SUPERFAMILY;HOMOLOGOUS_SUPERFAMILY;HOMOLOGOUS_SUPERFAMILY;HOMOLOGOUS_SUPERFAMILY;HOMOLOGOUS_SUPERFAMILY;DOMAIN;DOMAIN;DOMAIN;HOMOLOGOUS_SUPERFAMILY	ENTH domain;AP180 N-terminal homology (ANTH) domain;Phosphoinositide-binding clathrin adaptor, domain 2;ENTH/VHS;ENTH/VHS;ENTH/VHS;ENTH/VHS;ENTH/VHS;ENTH/VHS;ENTH domain;ENTH domain;ENTH domain;ENTH/VHS	SM00273 (SMART);PF07651 (PFAM);G3DSA:1.20.58.150 (GENE3D);G3DSA:1.25.40.90 (GENE3D);mobidb-lite (MOBIDB_LITE);PTHR22951 (PANTHER);PTHR22951:SF22 (PANTHER);PTHR22951:SF22 (PANTHER);PTHR22951 (PANTHER);PS50942 (PROSITE_PROFILES);cd03564 (CDD);SSF89009 (SUPERFAMILY);SSF48464 (SUPERFAMILY)	GO:0005543;GO:0030136/GO:0048268/GO:0005545/GO:0030276	phospholipid binding;clathrin-coated vesicle/clathrin coat assembly/1-phosphatidylinositol binding/clathrin binding	Molecular Function;Cellular Component/Biological Process/Molecular Function/Molecular Function
Pav_sc0000893.1_g650.1.mk	771	U-box domain-containing 21-like	2	GO:0004842;GO:0016567	ubiquitin-protein transferase activity;protein ubiquitination	Molecular Function;Biological Process			IPR011989;noIPR;noIPR;IPR016024	HOMOLOGOUS_SUPERFAMILY;HOMOLOGOUS_SUPERFAMILY;HOMOLOGOUS_SUPERFAMILY;HOMOLOGOUS_SUPERFAMILY	Armadillo-like helical;Armadillo-like helical;Armadillo-like helical;Armadillo-type fold	G3DSA:1.25.10.10 (GENE3D);PTHR22849:SF102 (PANTHER);PTHR22849 (PANTHER);SSF48371 (SUPERFAMILY)	GO:0005488	binding	Molecular Function
Pav_sc0000893.1_g660.1.mk	1728	receptor kinase TMK1-like	4	GO:0004674;GO:0005524;GO:0006468;GO:0016021	protein serine/threonine kinase activity;ATP binding;protein phosphorylation;integral component of membrane	Molecular Function;Molecular Function;Biological Process;Cellular Component	EC:2.7.11	Transferring phosphorus-containing groups	IPR003591;IPR013210;IPR032675;IPR032675;IPR001611;noIPR;noIPR;noIPR;noIPR;noIPR;noIPR;noIPR;noIPR	REPEAT;DOMAIN;HOMOLOGOUS_SUPERFAMILY;HOMOLOGOUS_SUPERFAMILY;REPEAT;REPEAT;REPEAT;REPEAT;REPEAT;REPEAT;REPEAT;REPEAT;REPEAT	Leucine-rich repeat, typical subtype;Leucine-rich repeat-containing N-terminal, plant-type;Leucine-rich repeat domain superfamily;Leucine-rich repeat domain superfamily;Leucine-rich repeat;Leucine-rich repeat;Leucine-rich repeat;Leucine-rich repeat;Leucine-rich repeat;Leucine-rich repeat;Leucine-rich repeat;Leucine-rich repeat;Leucine-rich repeat	SM00369 (SMART);PF08263 (PFAM);G3DSA:3.80.10.10 (GENE3D);G3DSA:3.80.10.10 (GENE3D);PF13855 (PFAM);mobidb-lite (MOBIDB_LITE);mobidb-lite (MOBIDB_LITE);PTHR27001:SF164 (PANTHER);PTHR27001 (PANTHER);PTHR27001 (PANTHER);cd12087 (CDD);SSF52058 (SUPERFAMILY);SSF52058 (SUPERFAMILY)	GO:0005515	protein binding	Molecular Function
Pav_sc0000893.1_g670.1.mk	381	---NA---
Pav_sc0000893.1_g680.1.mk	318	zinc finger MYM-type 1-like							noIPR	null	null	mobidb-lite (MOBIDB_LITE)
Pav_sc0000893.1_g690.1.mk	2865	histidine kinase 4	22	GO:0000155;GO:0000160;GO:0004721;GO:0005783;GO:0006470;GO:0007231;GO:0008272;GO:0009736;GO:0009885;GO:0010029;GO:0010086;GO:0016021;GO:0016036;GO:0018106;GO:0019955;GO:0023014;GO:0033500;GO:0042742;GO:0043424;GO:0048509;GO:0048831;GO:0071329	phosphorelay sensor kinase activity;phosphorelay signal transduction system;phosphoprotein phosphatase activity;endoplasmic reticulum;protein dephosphorylation;osmosensory signaling pathway;sulfate transport;cytokinin-activated signaling pathway;transmembrane histidine kinase cytokinin receptor activity;regulation of seed germination;embryonic root morphogenesis;integral component of membrane;cel…	Molecular Function;Biological Process;Molecular Function;Cellular Component;Biological Process;Biological Process;Biological Process;Biological Process;Molecular Function;Biological Process;Biological Process;Cellular Component;Biological Process;Biological Process;Molecular Function;Biological Process;Biological Process;Biological Process;Molecular Function;Biological Process;Biological Process;…	EC:2.7.11;EC:3.1.3.16;EC:2.7.13.3;EC:3.1.3.41	Transferring phosphorus-containing groups;Protein-serine/threonine phosphatase;Histidine kinase;4-nitrophenylphosphatase	IPR004358;IPR006189;IPR001789;IPR003594;IPR003661;IPR003661;IPR036890;IPR003594;IPR006189;noIPR;noIPR;IPR001789;noIPR;noIPR;noIPR;noIPR;IPR006189;IPR005467;IPR001789;IPR001789;IPR001789;IPR003594;IPR003661;IPR036097;IPR011006;IPR011006;IPR036890	DOMAIN;DOMAIN;DOMAIN;DOMAIN;DOMAIN;DOMAIN;HOMOLOGOUS_SUPERFAMILY;DOMAIN;DOMAIN;DOMAIN;DOMAIN;DOMAIN;DOMAIN;DOMAIN;DOMAIN;DOMAIN;DOMAIN;DOMAIN;DOMAIN;DOMAIN;DOMAIN;DOMAIN;DOMAIN;HOMOLOGOUS_SUPERFAMILY;HOMOLOGOUS_SUPERFAMILY;HOMOLOGOUS_SUPERFAMILY;HOMOLOGOUS_SUPERFAMILY	Signal transduction histidine kinase-related protein, C-terminal;CHASE domain;Signal transduction response regulator, receiver domain;Histidine kinase/HSP90-like ATPase;Signal transduction histidine kinase, dimerisation/phosphoacceptor domain;Signal transduction histidine kinase, dimerisation/phosphoacceptor domain;Histidine kinase/HSP90-like ATPase superfamily;Histidine kinase/HSP90-like ATPase;…	PR00344 (PRINTS);SM01079 (SMART);SM00448 (SMART);SM00387 (SMART);SM00388 (SMART);PF00512 (PFAM);G3DSA:3.30.565.10 (GENE3D);PF02518 (PFAM);PF03924 (PFAM);G3DSA:1.10.287.130 (GENE3D);G3DSA:3.30.450.350 (GENE3D);PF00072 (PFAM);G3DSA:3.40.50.2300 (GENE3D);PTHR43719:SF16 (PANTHER);PTHR43719 (PANTHER);PTHR43719 (PANTHER);PS50839 (PROSITE_PROFILES);PS50109 (PROSITE_PROFILES);PS50110 (PROSITE_PROFILES);P…	GO:0016310/GO:0016772;GO:0000160;GO:0007165/GO:0000155;GO:0007165/GO:0000155;GO:0000160;GO:0000160;GO:0000160;GO:0000160;GO:0007165/GO:0000155;GO:0007165/GO:0000155	phosphorylation/transferase activity, transferring phosphorus-containing groups;phosphorelay signal transduction system;signal transduction/phosphorelay sensor kinase activity;signal transduction/phosphorelay sensor kinase activity;phosphorelay signal transduction system;phosphorelay signal transduction system;phosphorelay signal transduction system;phosphorelay signal transduction system;signal …	Biological Process/Molecular Function;Biological Process;Biological Process/Molecular Function;Biological Process/Molecular Function;Biological Process;Biological Process;Biological Process;Biological Process;Biological Process/Molecular Function;Biological Process/Molecular Function
Pav_sc0000893.1_g700.1.mk	489	zinc finger 4-like							noIPR;noIPR;noIPR;noIPR	null;null;null;null	null;null;null;null	mobidb-lite (MOBIDB_LITE);mobidb-lite (MOBIDB_LITE);PTHR26374:SF313 (PANTHER);PTHR26374 (PANTHER)
Pav_sc0000893.1_g710.1.br	246	---NA---
Pav_sc0000893.1_g720.1.mk	2625	OBERON 3	3	GO:0001708;GO:0009880;GO:0090421	cell fate specification;embryonic pattern specification;embryonic meristem initiation	Biological Process;Biological Process;Biological Process			IPR004082;IPR004082;IPR032535;IPR032881;noIPR;noIPR;noIPR;noIPR;noIPR;noIPR;noIPR	FAMILY;FAMILY;DOMAIN;DOMAIN;DOMAIN;DOMAIN;DOMAIN;DOMAIN;DOMAIN;DOMAIN;DOMAIN	Protein OBERON;Protein OBERON;Oberon, coiled-coil region;Oberon, PHD finger domain;Oberon, PHD finger domain;Oberon, PHD finger domain;Oberon, PHD finger domain;Oberon, PHD finger domain;Oberon, PHD finger domain;Oberon, PHD finger domain;Oberon, PHD finger domain	PR01544 (PRINTS);PIRSF025218 (PIRSF);PF16312 (PFAM);PF07227 (PFAM);mobidb-lite (MOBIDB_LITE);mobidb-lite (MOBIDB_LITE);mobidb-lite (MOBIDB_LITE);PTHR21736 (PANTHER);PTHR21736 (PANTHER);PTHR21736:SF15 (PANTHER);cd15612 (CDD)
Pav_sc0000893.1_g730.1.mk	456	probable ascorbate-specific transmembrane electron transporter 1	3	GO:0016021;GO:0016491;GO:0055114	integral component of membrane;oxidoreductase activity;oxidation-reduction process	Cellular Component;Molecular Function;Biological Process			IPR006593;IPR006593;noIPR;noIPR;noIPR;IPR006593	DOMAIN;DOMAIN;DOMAIN;DOMAIN;DOMAIN;DOMAIN	Cytochrome b561/ferric reductase transmembrane;Cytochrome b561/ferric reductase transmembrane;Cytochrome b561/ferric reductase transmembrane;Cytochrome b561/ferric reductase transmembrane;Cytochrome b561/ferric reductase transmembrane;Cytochrome b561/ferric reductase transmembrane	SM00665 (SMART);PF03188 (PFAM);G3DSA:1.20.120.1770 (GENE3D);PTHR10106 (PANTHER);PTHR10106:SF36 (PANTHER);PS50939 (PROSITE_PROFILES)
Pav_sc0000893.1_g740.1.mk	228	probable ascorbate-specific transmembrane electron transporter 1							noIPR;noIPR;noIPR;IPR006593	null;null;null;DOMAIN	null;null;null;Cytochrome b561/ferric reductase transmembrane	G3DSA:1.20.120.1770 (GENE3D);PTHR10106:SF36 (PANTHER);PTHR10106 (PANTHER);PS50939 (PROSITE_PROFILES)
Pav_sc0000893.1_g750.1.mk	363	probable ascorbate-specific transmembrane electron transporter 1	1	GO:0016020	membrane	Cellular Component			IPR006593;IPR006593;noIPR;noIPR;noIPR;IPR006593	DOMAIN;DOMAIN;DOMAIN;DOMAIN;DOMAIN;DOMAIN	Cytochrome b561/ferric reductase transmembrane;Cytochrome b561/ferric reductase transmembrane;Cytochrome b561/ferric reductase transmembrane;Cytochrome b561/ferric reductase transmembrane;Cytochrome b561/ferric reductase transmembrane;Cytochrome b561/ferric reductase transmembrane	SM00665 (SMART);PF03188 (PFAM);G3DSA:1.20.120.1770 (GENE3D);PTHR10106:SF36 (PANTHER);PTHR10106 (PANTHER);PS50939 (PROSITE_PROFILES)
Pav_sc0000893.1_g760.1.mk	684	probable transmembrane ascorbate ferrireductase 3	3	GO:0016021;GO:0016491;GO:0055114	integral component of membrane;oxidoreductase activity;oxidation-reduction process	Cellular Component;Molecular Function;Biological Process			IPR006593;IPR006593;noIPR;noIPR;noIPR;IPR006593;noIPR	DOMAIN;DOMAIN;DOMAIN;DOMAIN;DOMAIN;DOMAIN;DOMAIN	Cytochrome b561/ferric reductase transmembrane;Cytochrome b561/ferric reductase transmembrane;Cytochrome b561/ferric reductase transmembrane;Cytochrome b561/ferric reductase transmembrane;Cytochrome b561/ferric reductase transmembrane;Cytochrome b561/ferric reductase transmembrane;Cytochrome b561/ferric reductase transmembrane	SM00665 (SMART);PF03188 (PFAM);G3DSA:1.20.120.1770 (GENE3D);PTHR10106:SF15 (PANTHER);PTHR10106 (PANTHER);PS50939 (PROSITE_PROFILES);cd08766 (CDD)
Pav_sc0000893.1_g770.1.mk	255	---NA---
Pav_sc0000893.1_g780.1.mk	507	probable xyloglucan endotransglucosylase hydrolase 28	7	GO:0004553;GO:0005618;GO:0010411;GO:0016762;GO:0042546;GO:0048046;GO:0071555	hydrolase activity, hydrolyzing O-glycosyl compounds;cell wall;xyloglucan metabolic process;xyloglucan:xyloglucosyl transferase activity;cell wall biogenesis;apoplast;cell wall organization	Molecular Function;Cellular Component;Biological Process;Molecular Function;Biological Process;Cellular Component;Biological Process	EC:2.4.1.207	Xyloglucan:xyloglucosyl transferase	IPR000757;noIPR;noIPR;noIPR;IPR000757;IPR013320	DOMAIN;DOMAIN;DOMAIN;DOMAIN;DOMAIN;HOMOLOGOUS_SUPERFAMILY	Glycoside hydrolase family 16;Glycoside hydrolase family 16;Glycoside hydrolase family 16;Glycoside hydrolase family 16;Glycoside hydrolase family 16;Concanavalin A-like lectin/glucanase domain superfamily	PF00722 (PFAM);G3DSA:2.60.120.200 (GENE3D);PTHR31062:SF44 (PANTHER);PTHR31062 (PANTHER);PS51762 (PROSITE_PROFILES);SSF49899 (SUPERFAMILY)	GO:0004553/GO:0005975;GO:0004553/GO:0005975	hydrolase activity, hydrolyzing O-glycosyl compounds/carbohydrate metabolic process;hydrolase activity, hydrolyzing O-glycosyl compounds/carbohydrate metabolic process	Molecular Function/Biological Process;Molecular Function/Biological Process
Pav_sc0000893.1_g790.1.br	654	ALP1-like isoform X2
Pav_sc0000893.1_g800.1.mk	873	anthranilate synthase beta subunit chloroplastic-like isoform X1	1	GO:0008152	metabolic process	Biological Process			noIPR;noIPR;IPR029062;IPR006221;IPR017926;noIPR;noIPR;noIPR;IPR017926;noIPR;IPR029062	null;null;HOMOLOGOUS_SUPERFAMILY;DOMAIN;DOMAIN;DOMAIN;DOMAIN;DOMAIN;DOMAIN;DOMAIN;HOMOLOGOUS_SUPERFAMILY	null;null;Class I glutamine amidotransferase-like;Anthranilate synthase/para-aminobenzoate synthase like domain;Glutamine amidotransferase;Glutamine amidotransferase;Glutamine amidotransferase;Glutamine amidotransferase;Glutamine amidotransferase;Glutamine amidotransferase;Class I glutamine amidotransferase-like	PR00097 (PRINTS);PR00096 (PRINTS);G3DSA:3.40.50.880 (GENE3D);TIGR00566 (TIGRFAM);PF00117 (PFAM);mobidb-lite (MOBIDB_LITE);PTHR43418:SF6 (PANTHER);PTHR43418 (PANTHER);PS51273 (PROSITE_PROFILES);cd01743 (CDD);SSF52317 (SUPERFAMILY)	GO:0008152	metabolic process	Biological Process
Pav_sc0000893.1_g810.1.br	300	---NA---
Pav_sc0000893.1_g820.1.mk	1737	Alpha-ketoglutarate-dependent dioxygenase -like							IPR037151;noIPR;noIPR;noIPR;noIPR;noIPR;noIPR;noIPR	HOMOLOGOUS_SUPERFAMILY;HOMOLOGOUS_SUPERFAMILY;HOMOLOGOUS_SUPERFAMILY;HOMOLOGOUS_SUPERFAMILY;HOMOLOGOUS_SUPERFAMILY;HOMOLOGOUS_SUPERFAMILY;HOMOLOGOUS_SUPERFAMILY;HOMOLOGOUS_SUPERFAMILY	Alpha-ketoglutarate-dependent dioxygenase AlkB-like superfamily;Alpha-ketoglutarate-dependent dioxygenase AlkB-like superfamily;Alpha-ketoglutarate-dependent dioxygenase AlkB-like superfamily;Alpha-ketoglutarate-dependent dioxygenase AlkB-like superfamily;Alpha-ketoglutarate-dependent dioxygenase AlkB-like superfamily;Alpha-ketoglutarate-dependent dioxygenase AlkB-like superfamily;Alpha-ketogluta…	G3DSA:2.60.120.590 (GENE3D);mobidb-lite (MOBIDB_LITE);mobidb-lite (MOBIDB_LITE);mobidb-lite (MOBIDB_LITE);PTHR31447:SF0 (PANTHER);PTHR31447 (PANTHER);PTHR31447 (PANTHER);PTHR31447:SF0 (PANTHER)
Pav_sc0000893.1_g830.1.mk	1233	Prolyl 4- alpha subunit	4	GO:0005506;GO:0016705;GO:0031418;GO:0055114	iron ion binding;oxidoreductase activity, acting on paired donors, with incorporation or reduction of molecular oxygen;L-ascorbic acid binding;oxidation-reduction process	Molecular Function;Molecular Function;Molecular Function;Biological Process			IPR005123;noIPR;noIPR;noIPR;IPR005123	DOMAIN;DOMAIN;DOMAIN;DOMAIN;DOMAIN	Oxoglutarate/iron-dependent dioxygenase;Oxoglutarate/iron-dependent dioxygenase;Oxoglutarate/iron-dependent dioxygenase;Oxoglutarate/iron-dependent dioxygenase;Oxoglutarate/iron-dependent dioxygenase	PF13640 (PFAM);G3DSA:2.60.120.620 (GENE3D);PTHR14049:SF9 (PANTHER);PTHR14049 (PANTHER);PS51471 (PROSITE_PROFILES)	GO:0055114/GO:0016491;GO:0055114/GO:0016491	oxidation-reduction process/oxidoreductase activity;oxidation-reduction process/oxidoreductase activity	Biological Process/Molecular Function;Biological Process/Molecular Function
Pav_sc0000893.1_g840.1.mk	2145	purple acid phosphatase 3	3	GO:0003993;GO:0016021;GO:0016311	acid phosphatase activity;integral component of membrane;dephosphorylation	Molecular Function;Cellular Component;Biological Process	EC:3.1.3.41;EC:3.1.3.2	4-nitrophenylphosphatase;Acid phosphatase	IPR004843;IPR029052;IPR029052;noIPR;noIPR;noIPR;noIPR;IPR024927;IPR024927;noIPR;noIPR	DOMAIN;HOMOLOGOUS_SUPERFAMILY;HOMOLOGOUS_SUPERFAMILY;HOMOLOGOUS_SUPERFAMILY;HOMOLOGOUS_SUPERFAMILY;HOMOLOGOUS_SUPERFAMILY;HOMOLOGOUS_SUPERFAMILY;FAMILY;FAMILY;FAMILY;FAMILY	Calcineurin-like phosphoesterase domain, ApaH type;Metallo-dependent phosphatase-like;Metallo-dependent phosphatase-like;Metallo-dependent phosphatase-like;Metallo-dependent phosphatase-like;Metallo-dependent phosphatase-like;Metallo-dependent phosphatase-like;Acid phosphatase, type 5;Acid phosphatase, type 5;Acid phosphatase, type 5;Acid phosphatase, type 5	PF00149 (PFAM);G3DSA:3.60.21.10 (GENE3D);G3DSA:3.60.21.10 (GENE3D);PTHR10161 (PANTHER);PTHR10161:SF21 (PANTHER);PTHR10161 (PANTHER);PTHR10161:SF21 (PANTHER);cd07378 (CDD);cd07378 (CDD);SSF56300 (SUPERFAMILY);SSF56300 (SUPERFAMILY)	GO:0016787;GO:0003993;GO:0003993	hydrolase activity;acid phosphatase activity;acid phosphatase activity	Molecular Function;Molecular Function;Molecular Function
Pav_sc0000893.1_g850.1.mk	909	purple acid phosphatase 17	1	GO:0016787	hydrolase activity	Molecular Function			IPR024927;IPR004843;IPR029052;IPR029052;noIPR;noIPR;IPR024927;noIPR	FAMILY;DOMAIN;HOMOLOGOUS_SUPERFAMILY;HOMOLOGOUS_SUPERFAMILY;HOMOLOGOUS_SUPERFAMILY;HOMOLOGOUS_SUPERFAMILY;FAMILY;FAMILY	Acid phosphatase, type 5;Calcineurin-like phosphoesterase domain, ApaH type;Metallo-dependent phosphatase-like;Metallo-dependent phosphatase-like;Metallo-dependent phosphatase-like;Metallo-dependent phosphatase-like;Acid phosphatase, type 5;Acid phosphatase, type 5	PIRSF000898 (PIRSF);PF00149 (PFAM);G3DSA:3.60.21.10 (GENE3D);G3DSA:3.60.21.10 (GENE3D);PTHR10161:SF21 (PANTHER);PTHR10161 (PANTHER);cd07378 (CDD);SSF56300 (SUPERFAMILY)	GO:0003993;GO:0016787;GO:0003993	acid phosphatase activity;hydrolase activity;acid phosphatase activity	Molecular Function;Molecular Function;Molecular Function
Pav_sc0000893.1_g860.1.mk	951	annexin D5	6	GO:0005509;GO:0005544;GO:0009555;GO:0009846;GO:0009860;GO:0051015	calcium ion binding;calcium-dependent phospholipid binding;pollen development;pollen germination;pollen tube growth;actin filament binding	Molecular Function;Molecular Function;Biological Process;Biological Process;Biological Process;Molecular Function			IPR001464;IPR018502;IPR037104;IPR018502;IPR037104;IPR037104;IPR037104;noIPR;noIPR;noIPR	FAMILY;REPEAT;HOMOLOGOUS_SUPERFAMILY;REPEAT;HOMOLOGOUS_SUPERFAMILY;HOMOLOGOUS_SUPERFAMILY;HOMOLOGOUS_SUPERFAMILY;HOMOLOGOUS_SUPERFAMILY;HOMOLOGOUS_SUPERFAMILY;HOMOLOGOUS_SUPERFAMILY	Annexin;Annexin repeat;Annexin superfamily;Annexin repeat;Annexin superfamily;Annexin superfamily;Annexin superfamily;Annexin superfamily;Annexin superfamily;Annexin superfamily	PR00196 (PRINTS);SM00335 (SMART);G3DSA:1.10.220.10 (GENE3D);PF00191 (PFAM);G3DSA:1.10.220.10 (GENE3D);G3DSA:1.10.220.10 (GENE3D);G3DSA:1.10.220.10 (GENE3D);PTHR10502 (PANTHER);PTHR10502:SF120 (PANTHER);SSF47874 (SUPERFAMILY)	GO:0005544/GO:0005509;GO:0005509/GO:0005544;GO:0005509/GO:0005544;GO:0005509/GO:0005544;GO:0005509/GO:0005544;GO:0005509/GO:0005544;GO:0005509/GO:0005544	calcium-dependent phospholipid binding/calcium ion binding;calcium ion binding/calcium-dependent phospholipid binding;calcium ion binding/calcium-dependent phospholipid binding;calcium ion binding/calcium-dependent phospholipid binding;calcium ion binding/calcium-dependent phospholipid binding;calcium ion binding/calcium-dependent phospholipid binding;calcium ion binding/calcium-dependent phospho…	Molecular Function/Molecular Function;Molecular Function/Molecular Function;Molecular Function/Molecular Function;Molecular Function/Molecular Function;Molecular Function/Molecular Function;Molecular Function/Molecular Function;Molecular Function/Molecular Function
Pav_sc0000893.1_g870.1.mk	720	cyclin-J18							noIPR;noIPR;noIPR;IPR036915	null;null;null;HOMOLOGOUS_SUPERFAMILY	null;null;null;Cyclin-like superfamily	G3DSA:1.10.472.10 (GENE3D);PTHR10177 (PANTHER);PTHR10177:SF263 (PANTHER);SSF47954 (SUPERFAMILY)
Pav_sc0000893.1_g880.1.mk	1761	65-kDa microtubule-associated 6-like	3	GO:0000226;GO:0000910;GO:0008017	microtubule cytoskeleton organization;cytokinesis;microtubule binding	Biological Process;Biological Process;Molecular Function			noIPR;noIPR;noIPR;IPR007145;noIPR	null;null;null;FAMILY;FAMILY	null;null;null;Microtubule-associated protein, MAP65/Ase1/PRC1;Microtubule-associated protein, MAP65/Ase1/PRC1	G3DSA:1.20.58.1520 (GENE3D);PF03999 (PFAM);mobidb-lite (MOBIDB_LITE);PTHR19321 (PANTHER);PTHR19321:SF5 (PANTHER)	GO:0008017/GO:0000226	microtubule binding/microtubule cytoskeleton organization	Molecular Function/Biological Process
Pav_sc0000893.1_g890.1.mk	1521	IAA-alanine resistance 1	5	GO:0005385;GO:0005783;GO:0006882;GO:0016021;GO:0071577	zinc ion transmembrane transporter activity;endoplasmic reticulum;cellular zinc ion homeostasis;integral component of membrane;zinc ion transmembrane transport	Molecular Function;Cellular Component;Biological Process;Cellular Component;Biological Process			IPR003689;noIPR;noIPR;noIPR;noIPR;noIPR	FAMILY;FAMILY;FAMILY;FAMILY;FAMILY;FAMILY	Zinc/iron permease;Zinc/iron permease;Zinc/iron permease;Zinc/iron permease;Zinc/iron permease;Zinc/iron permease	PF02535 (PFAM);mobidb-lite (MOBIDB_LITE);mobidb-lite (MOBIDB_LITE);mobidb-lite (MOBIDB_LITE);PTHR16950:SF16 (PANTHER);PTHR16950 (PANTHER)	GO:0016020/GO:0030001/GO:0046873/GO:0055085	membrane/metal ion transport/metal ion transmembrane transporter activity/transmembrane transport	Cellular Component/Biological Process/Molecular Function/Biological Process
Pav_sc0000893.1_g900.1.mk	540	PREDICTED: uncharacterized protein LOC103320989 isoform X2							noIPR;noIPR;noIPR	null;null;null	null;null;null	mobidb-lite (MOBIDB_LITE);PTHR34196 (PANTHER);PTHR34196:SF1 (PANTHER)
Pav_sc0000893.1_g910.1.mk	1326	clathrin assembly At1g25240	1	GO:0005488	binding	Molecular Function			IPR008942;IPR011417;IPR014712;noIPR;noIPR;IPR013809;noIPR;noIPR;IPR008942	HOMOLOGOUS_SUPERFAMILY;DOMAIN;HOMOLOGOUS_SUPERFAMILY;HOMOLOGOUS_SUPERFAMILY;HOMOLOGOUS_SUPERFAMILY;DOMAIN;DOMAIN;DOMAIN;HOMOLOGOUS_SUPERFAMILY	ENTH/VHS;AP180 N-terminal homology (ANTH) domain;Phosphoinositide-binding clathrin adaptor, domain 2;Phosphoinositide-binding clathrin adaptor, domain 2;Phosphoinositide-binding clathrin adaptor, domain 2;ENTH domain;ENTH domain;ENTH domain;ENTH/VHS	G3DSA:1.25.40.90 (GENE3D);PF07651 (PFAM);G3DSA:1.20.58.150 (GENE3D);PTHR22951:SF19 (PANTHER);PTHR22951 (PANTHER);PS50942 (PROSITE_PROFILES);cd03564 (CDD);SSF89009 (SUPERFAMILY);SSF48464 (SUPERFAMILY)	GO:0005543;GO:0030136/GO:0048268/GO:0005545/GO:0030276	phospholipid binding;clathrin-coated vesicle/clathrin coat assembly/1-phosphatidylinositol binding/clathrin binding	Molecular Function;Cellular Component/Biological Process/Molecular Function/Molecular Function
Pav_sc0000893.1_g920.1.mk	837	BASIC PENTACYSTEINE2-like							IPR010409;IPR010409;noIPR;noIPR;IPR010409	FAMILY;FAMILY;FAMILY;FAMILY;FAMILY	GAGA-binding transcriptional activator;GAGA-binding transcriptional activator;GAGA-binding transcriptional activator;GAGA-binding transcriptional activator;GAGA-binding transcriptional activator	SM01226 (SMART);PF06217 (PFAM);mobidb-lite (MOBIDB_LITE);PTHR31421:SF9 (PANTHER);PTHR31421 (PANTHER)
Pav_sc0000893.1_g930.1.mk	1767	nuclear pore complex NUP85	5	GO:0006406;GO:0006606;GO:0017056;GO:0031080;GO:0045893	mRNA export from nucleus;protein import into nucleus;structural constituent of nuclear pore;nuclear pore outer ring;positive regulation of transcription, DNA-templated	Biological Process;Biological Process;Molecular Function;Cellular Component;Biological Process			IPR011502;IPR011502	FAMILY;FAMILY	Nucleoporin Nup85-like;Nucleoporin Nup85-like	PF07575 (PFAM);PTHR13373 (PANTHER)
Pav_sc0000893.1_g940.1.mk	2091	PHD finger MALE STERILITY 1	7	GO:0005634;GO:0008270;GO:0009846;GO:0010208;GO:0045893;GO:0048655;GO:0055046	nucleus;zinc ion binding;pollen germination;pollen wall assembly;positive regulation of transcription, DNA-templated;anther wall tapetum morphogenesis;microgametogenesis	Cellular Component;Molecular Function;Biological Process;Biological Process;Biological Process;Biological Process;Biological Process			IPR001965;IPR013083;IPR019787;noIPR;noIPR;noIPR;IPR011011	DOMAIN;HOMOLOGOUS_SUPERFAMILY;DOMAIN;DOMAIN;DOMAIN;DOMAIN;HOMOLOGOUS_SUPERFAMILY	Zinc finger, PHD-type;Zinc finger, RING/FYVE/PHD-type;Zinc finger, PHD-finger;Zinc finger, PHD-finger;Zinc finger, PHD-finger;Zinc finger, PHD-finger;Zinc finger, FYVE/PHD-type	SM00249 (SMART);G3DSA:3.30.40.10 (GENE3D);PF00628 (PFAM);PTHR15856:SF40 (PANTHER);PTHR15856 (PANTHER);cd15556 (CDD);SSF57903 (SUPERFAMILY)
Pav_sc0000893.1_g950.1.mk	1410	SHOOT GRAVITROPISM 5	2	GO:0003676;GO:0046872	nucleic acid binding;metal ion binding	Molecular Function;Molecular Function			IPR013087;noIPR;noIPR;noIPR;noIPR;noIPR;noIPR;noIPR;IPR013087;IPR036236	DOMAIN;DOMAIN;DOMAIN;DOMAIN;DOMAIN;DOMAIN;DOMAIN;DOMAIN;DOMAIN;HOMOLOGOUS_SUPERFAMILY	Zinc finger C2H2-type;Zinc finger C2H2-type;Zinc finger C2H2-type;Zinc finger C2H2-type;Zinc finger C2H2-type;Zinc finger C2H2-type;Zinc finger C2H2-type;Zinc finger C2H2-type;Zinc finger C2H2-type;Zinc finger C2H2 superfamily	SM00355 (SMART);PF00096 (PFAM);G3DSA:3.30.160.60 (GENE3D);mobidb-lite (MOBIDB_LITE);mobidb-lite (MOBIDB_LITE);mobidb-lite (MOBIDB_LITE);PTHR34946 (PANTHER);PTHR34946:SF6 (PANTHER);PS50157 (PROSITE_PROFILES);SSF57667 (SUPERFAMILY)	GO:0003676;GO:0003676	nucleic acid binding;nucleic acid binding	Molecular Function;Molecular Function
Pav_sc0000893.1_g960.1.br	609	ribonuclease H-like domain-containing							noIPR;IPR036397;noIPR;noIPR;IPR002156;noIPR;IPR012337	null;HOMOLOGOUS_SUPERFAMILY;HOMOLOGOUS_SUPERFAMILY;HOMOLOGOUS_SUPERFAMILY;DOMAIN;DOMAIN;HOMOLOGOUS_SUPERFAMILY	null;Ribonuclease H superfamily;Ribonuclease H superfamily;Ribonuclease H superfamily;Ribonuclease H domain;Ribonuclease H domain;Ribonuclease H-like superfamily	PF13456 (PFAM);G3DSA:3.30.420.10 (GENE3D);PTHR33033:SF51 (PANTHER);PTHR33033 (PANTHER);PS50879 (PROSITE_PROFILES);cd06222 (CDD);SSF53098 (SUPERFAMILY)	GO:0003676;GO:0004523/GO:0003676	nucleic acid binding;RNA-DNA hybrid ribonuclease activity/nucleic acid binding	Molecular Function;Molecular Function/Molecular Function
Pav_sc0000893.1_g980.1.mk	2478	serine threonine- kinase BRI1-like 2	4	GO:0004674;GO:0005524;GO:0006468;GO:0016021	protein serine/threonine kinase activity;ATP binding;protein phosphorylation;integral component of membrane	Molecular Function;Molecular Function;Biological Process;Cellular Component	EC:2.7.11	Transferring phosphorus-containing groups	noIPR;IPR003591;IPR001611;IPR032675;IPR032675;noIPR;IPR001611;IPR032675;IPR032675;IPR013210;noIPR;noIPR;noIPR;IPR001611;IPR001611;IPR001611;IPR001611;IPR000719;IPR001611;IPR001611;IPR001611;IPR001611;IPR001611;IPR001611;IPR001611;IPR001611;IPR001611;IPR001611;noIPR;IPR011009;noIPR	null;REPEAT;REPEAT;HOMOLOGOUS_SUPERFAMILY;HOMOLOGOUS_SUPERFAMILY;HOMOLOGOUS_SUPERFAMILY;REPEAT;HOMOLOGOUS_SUPERFAMILY;HOMOLOGOUS_SUPERFAMILY;DOMAIN;DOMAIN;DOMAIN;DOMAIN;REPEAT;REPEAT;REPEAT;REPEAT;DOMAIN;REPEAT;REPEAT;REPEAT;REPEAT;REPEAT;REPEAT;REPEAT;REPEAT;REPEAT;REPEAT;REPEAT;HOMOLOGOUS_SUPERFAMILY;HOMOLOGOUS_SUPERFAMILY	null;Leucine-rich repeat, typical subtype;Leucine-rich repeat;Leucine-rich repeat domain superfamily;Leucine-rich repeat domain superfamily;Leucine-rich repeat domain superfamily;Leucine-rich repeat;Leucine-rich repeat domain superfamily;Leucine-rich repeat domain superfamily;Leucine-rich repeat-containing N-terminal, plant-type;Leucine-rich repeat-containing N-terminal, plant-type;Leucine-rich r…	PR00019 (PRINTS);SM00369 (SMART);PF13855 (PFAM);G3DSA:3.80.10.10 (GENE3D);G3DSA:3.80.10.10 (GENE3D);G3DSA:3.30.200.20 (GENE3D);PF13516 (PFAM);G3DSA:3.80.10.10 (GENE3D);G3DSA:3.80.10.10 (GENE3D);PF08263 (PFAM);mobidb-lite (MOBIDB_LITE);PTHR27000:SF5 (PANTHER);PTHR27000 (PANTHER);PS51450 (PROSITE_PROFILES);PS51450 (PROSITE_PROFILES);PS51450 (PROSITE_PROFILES);PS51450 (PROSITE_PROFILES);PS50011 (PRO…	GO:0005515;GO:0005515;GO:0005515;GO:0005515;GO:0005515;GO:0005515;GO:0005524/GO:0004672/GO:0006468;GO:0005515;GO:0005515;GO:0005515;GO:0005515;GO:0005515;GO:0005515;GO:0005515;GO:0005515;GO:0005515;GO:0005515	protein binding;protein binding;protein binding;protein binding;protein binding;protein binding;ATP binding/protein kinase activity/protein phosphorylation;protein binding;protein binding;protein binding;protein binding;protein binding;protein binding;protein binding;protein binding;protein binding;protein binding	Molecular Function;Molecular Function;Molecular Function;Molecular Function;Molecular Function;Molecular Function;Molecular Function/Molecular Function/Biological Process;Molecular Function;Molecular Function;Molecular Function;Molecular Function;Molecular Function;Molecular Function;Molecular Function;Molecular Function;Molecular Function;Molecular Function
Pav_sc0000893.1_g1000.1.br	486	ankyrin repeat domain-containing chloroplastic							noIPR	null	null	PTHR45194 (PANTHER)
Pav_sc0000893.1_g1010.1.mk	957	D-galacturonate reductase-like	3	GO:0016491;GO:0019853;GO:0055114	oxidoreductase activity;L-ascorbic acid biosynthetic process;oxidation-reduction process	Molecular Function;Biological Process;Biological Process			IPR020471;IPR036812;IPR020471;IPR023210;noIPR;IPR020471;IPR023210;IPR036812	FAMILY;HOMOLOGOUS_SUPERFAMILY;FAMILY;DOMAIN;DOMAIN;FAMILY;DOMAIN;HOMOLOGOUS_SUPERFAMILY	Aldo/keto reductase;NADP-dependent oxidoreductase domain superfamily;Aldo/keto reductase;NADP-dependent oxidoreductase domain;NADP-dependent oxidoreductase domain;Aldo/keto reductase;NADP-dependent oxidoreductase domain;NADP-dependent oxidoreductase domain superfamily	PR00069 (PRINTS);G3DSA:3.20.20.100 (GENE3D);PIRSF000097 (PIRSF);PF00248 (PFAM);PTHR11732:SF369 (PANTHER);PTHR11732 (PANTHER);cd06660 (CDD);SSF51430 (SUPERFAMILY)	GO:0016491/GO:0055114;GO:0016491/GO:0055114;GO:0016491/GO:0055114	oxidoreductase activity/oxidation-reduction process;oxidoreductase activity/oxidation-reduction process;oxidoreductase activity/oxidation-reduction process	Molecular Function/Biological Process;Molecular Function/Biological Process;Molecular Function/Biological Process
Pav_sc0000893.1_g1020.1.mk	1353	transmembrane 9 superfamily member 3	1	GO:0016021	integral component of membrane	Cellular Component			IPR004240;noIPR;IPR004240	FAMILY;FAMILY;FAMILY	Nonaspanin (TM9SF);Nonaspanin (TM9SF);Nonaspanin (TM9SF)	PF02990 (PFAM);PTHR10766:SF58 (PANTHER);PTHR10766 (PANTHER)	GO:0016021;GO:0016021	integral component of membrane;integral component of membrane	Cellular Component;Cellular Component
Pav_sc0000893.1_g1030.1.mk	1131	sodium hydrogen exchanger 8 isoform X1							IPR006153;noIPR;IPR018422	DOMAIN;DOMAIN;FAMILY	Cation/H+ exchanger;Cation/H+ exchanger;Cation/H+ exchanger, CPA1 family	PF00999 (PFAM);PTHR10110:SF86 (PANTHER);PTHR10110 (PANTHER)	GO:0055085/GO:0015299/GO:0006812/GO:0016021;GO:0016021/GO:0015299/GO:0006812	transmembrane transport/solute:proton antiporter activity/cation transport/integral component of membrane;integral component of membrane/solute:proton antiporter activity/cation transport	Biological Process/Molecular Function/Biological Process/Cellular Component;Cellular Component/Molecular Function/Biological Process
Pav_sc0000893.1_g1040.1.mk	732	probable potassium transporter 17							IPR003855;noIPR;IPR003855	FAMILY;FAMILY;FAMILY	Potassium transporter;Potassium transporter;Potassium transporter	PF02705 (PFAM);PTHR30540:SF5 (PANTHER);PTHR30540 (PANTHER)	GO:0071805/GO:0016020/GO:0015079;GO:0071805/GO:0016020/GO:0015079	potassium ion transmembrane transport/membrane/potassium ion transmembrane transporter activity;potassium ion transmembrane transport/membrane/potassium ion transmembrane transporter activity	Biological Process/Cellular Component/Molecular Function;Biological Process/Cellular Component/Molecular Function
Pav_sc0000893.1_g1050.1.br	441	COBL7 (COBRA-LIKE 7)
Pav_sc0000893.1_g1060.1.br	519	---NA---
Pav_sc0000893.1_g1070.1.br	546	FAR1-RELATED SEQUENCE 5-like							IPR004330;IPR031052;noIPR	DOMAIN;FAMILY;FAMILY	FAR1 DNA binding domain;FHY3/FAR1 family;FHY3/FAR1 family	PF03101 (PFAM);PTHR31669 (PANTHER);PTHR31669:SF18 (PANTHER)	GO:0006355	regulation of transcription, DNA-templated	Biological Process
Pav_sc0000893.1_g1080.1.br	1440	uncharacterized protein LOC110762785							IPR015410;noIPR;noIPR	DOMAIN;DOMAIN;DOMAIN	Domain of unknown function DUF1985;Domain of unknown function DUF1985;Domain of unknown function DUF1985	PF09331 (PFAM);mobidb-lite (MOBIDB_LITE);mobidb-lite (MOBIDB_LITE)
Pav_sc0000893.1_g1090.1.mk	207	hypothetical protein PRUPE_1G339500
Pav_sc0000893.1_g1100.1.mk	978	uncharacterized protein LOC110762700 isoform X1							noIPR;noIPR;noIPR;noIPR	null;null;null;null	null;null;null;null	mobidb-lite (MOBIDB_LITE);PTHR33385 (PANTHER);PTHR33385:SF12 (PANTHER);cd00010 (CDD)
Pav_sc0000893.1_g1110.1.mk	891	L-lactate dehydrogenase B-like	5	GO:0004459;GO:0005737;GO:0005975;GO:0019752;GO:0055114	L-lactate dehydrogenase activity;cytoplasm;carbohydrate metabolic process;carboxylic acid metabolic process;oxidation-reduction process	Molecular Function;Cellular Component;Biological Process;Biological Process;Biological Process	EC:1.1.1.27	L-lactate dehydrogenase	IPR001557;IPR022383;IPR015955;IPR001557;noIPR;noIPR;noIPR;noIPR;IPR015955	FAMILY;DOMAIN;HOMOLOGOUS_SUPERFAMILY;FAMILY;FAMILY;FAMILY;FAMILY;FAMILY;HOMOLOGOUS_SUPERFAMILY	L-lactate/malate dehydrogenase;Lactate/malate dehydrogenase, C-terminal;Lactate dehydrogenase/glycoside hydrolase, family 4, C-terminal;L-lactate/malate dehydrogenase;L-lactate/malate dehydrogenase;L-lactate/malate dehydrogenase;L-lactate/malate dehydrogenase;L-lactate/malate dehydrogenase;Lactate dehydrogenase/glycoside hydrolase, family 4, C-terminal	PR00086 (PRINTS);PF02866 (PFAM);G3DSA:3.90.110.10 (GENE3D);PIRSF000102 (PIRSF);PTHR43128:SF12 (PANTHER);PTHR43128:SF12 (PANTHER);PTHR43128 (PANTHER);PTHR43128 (PANTHER);SSF56327 (SUPERFAMILY)	GO:0019752/GO:0016616/GO:0055114;GO:0016616/GO:0055114;GO:0016616/GO:0005975/GO:0055114/GO:0003824;GO:0019752/GO:0016616/GO:0055114;GO:0016616/GO:0005975/GO:0055114/GO:0003824	carboxylic acid metabolic process/oxidoreductase activity, acting on the CH-OH group of donors, NAD or NADP as acceptor/oxidation-reduction process;oxidoreductase activity, acting on the CH-OH group of donors, NAD or NADP as acceptor/oxidation-reduction process;oxidoreductase activity, acting on the CH-OH group of donors, NAD or NADP as acceptor/carbohydrate metabolic process/oxidation-reduction …	Biological Process/Molecular Function/Biological Process;Molecular Function/Biological Process;Molecular Function/Biological Process/Biological Process/Molecular Function;Biological Process/Molecular Function/Biological Process;Molecular Function/Biological Process/Biological Process/Molecular Function
Pav_sc0000893.1_g1120.1.mk	1221	glutamate decarboxylase 4-like	3	GO:0004351;GO:0006536;GO:0030170	glutamate decarboxylase activity;glutamate metabolic process;pyridoxal phosphate binding	Molecular Function;Biological Process;Molecular Function	EC:4.1.1.15	Glutamate decarboxylase	IPR015421;noIPR;IPR002129;noIPR;IPR010107;IPR015424;IPR015424	HOMOLOGOUS_SUPERFAMILY;HOMOLOGOUS_SUPERFAMILY;FAMILY;FAMILY;FAMILY;HOMOLOGOUS_SUPERFAMILY;HOMOLOGOUS_SUPERFAMILY	Pyridoxal phosphate-dependent transferase, major domain;Pyridoxal phosphate-dependent transferase, major domain;Pyridoxal phosphate-dependent decarboxylase;Pyridoxal phosphate-dependent decarboxylase;Glutamate decarboxylase;Pyridoxal phosphate-dependent transferase;Pyridoxal phosphate-dependent transferase	G3DSA:3.40.640.10 (GENE3D);G3DSA:3.90.1150.160 (GENE3D);PF00282 (PFAM);PTHR43321:SF2 (PANTHER);PTHR43321 (PANTHER);SSF53383 (SUPERFAMILY);SSF53383 (SUPERFAMILY)	GO:0003824;GO:0016831/GO:0019752/GO:0030170;GO:0030170/GO:0004351/GO:0006536	catalytic activity;carboxy-lyase activity/carboxylic acid metabolic process/pyridoxal phosphate binding;pyridoxal phosphate binding/glutamate decarboxylase activity/glutamate metabolic process	Molecular Function;Molecular Function/Biological Process/Molecular Function;Molecular Function/Molecular Function/Biological Process
Pav_sc0000893.1_g1130.1.mk	3327	NRT1 PTR FAMILY -like	3	GO:0005215;GO:0006857;GO:0016021	transporter activity;oligopeptide transport;integral component of membrane	Molecular Function;Biological Process;Cellular Component			IPR000109;noIPR;noIPR;IPR000109;IPR000109;noIPR;IPR000109;IPR020846;IPR020846;IPR036259;IPR036259	FAMILY;FAMILY;FAMILY;FAMILY;FAMILY;FAMILY;FAMILY;DOMAIN;DOMAIN;HOMOLOGOUS_SUPERFAMILY;HOMOLOGOUS_SUPERFAMILY	Proton-dependent oligopeptide transporter family;Proton-dependent oligopeptide transporter family;Proton-dependent oligopeptide transporter family;Proton-dependent oligopeptide transporter family;Proton-dependent oligopeptide transporter family;Proton-dependent oligopeptide transporter family;Proton-dependent oligopeptide transporter family;Major facilitator superfamily domain;Major facilitator s…	PF00854 (PFAM);G3DSA:1.20.1250.20 (GENE3D);PTHR11654:SF153 (PANTHER);PTHR11654 (PANTHER);PTHR11654 (PANTHER);PTHR11654:SF153 (PANTHER);PTHR11654 (PANTHER);cd06174 (CDD);cd06174 (CDD);SSF103473 (SUPERFAMILY);SSF103473 (SUPERFAMILY)	GO:0022857/GO:0016020/GO:0055085;GO:0022857/GO:0016020/GO:0055085;GO:0022857/GO:0016020/GO:0055085;GO:0022857/GO:0016020/GO:0055085	transmembrane transporter activity/membrane/transmembrane transport;transmembrane transporter activity/membrane/transmembrane transport;transmembrane transporter activity/membrane/transmembrane transport;transmembrane transporter activity/membrane/transmembrane transport	Molecular Function/Cellular Component/Biological Process;Molecular Function/Cellular Component/Biological Process;Molecular Function/Cellular Component/Biological Process;Molecular Function/Cellular Component/Biological Process
Pav_sc0000893.1_g1140.1.mk	996	eukaryotic translation initiation factor 3 subunit I-like	6	GO:0001731;GO:0003743;GO:0005852;GO:0006446;GO:0016282;GO:0033290	formation of translation preinitiation complex;translation initiation factor activity;eukaryotic translation initiation factor 3 complex;regulation of translational initiation;eukaryotic 43S preinitiation complex;eukaryotic 48S preinitiation complex	Biological Process;Molecular Function;Cellular Component;Biological Process;Cellular Component;Cellular Component			IPR020472;IPR001680;IPR001680;IPR015943;IPR027525;IPR001680;IPR017986;IPR001680;IPR017986;IPR027525;IPR001680;IPR001680;noIPR;IPR036322	REPEAT;REPEAT;REPEAT;HOMOLOGOUS_SUPERFAMILY;FAMILY;REPEAT;DOMAIN;REPEAT;DOMAIN;FAMILY;REPEAT;REPEAT;REPEAT;HOMOLOGOUS_SUPERFAMILY	G-protein beta WD-40 repeat;WD40 repeat;WD40 repeat;WD40/YVTN repeat-like-containing domain superfamily;Eukaryotic translation initiation factor 3 subunit I;WD40 repeat;WD40-repeat-containing domain;WD40 repeat;WD40-repeat-containing domain;Eukaryotic translation initiation factor 3 subunit I;WD40 repeat;WD40 repeat;WD40 repeat;WD40-repeat-containing domain superfamily	PR00320 (PRINTS);SM00320 (SMART);PF00400 (PFAM);G3DSA:2.130.10.10 (GENE3D);PTHR19877 (PANTHER);PS50082 (PROSITE_PROFILES);PS50294 (PROSITE_PROFILES);PS50082 (PROSITE_PROFILES);PS50294 (PROSITE_PROFILES);MF_03008 (HAMAP);PS50082 (PROSITE_PROFILES);PS50082 (PROSITE_PROFILES);cd00200 (CDD);SSF50978 (SUPERFAMILY)	GO:0005515;GO:0005515;GO:0005515;GO:0005852/GO:0003743/GO:0005737;GO:0005515;GO:0005515;GO:0005515;GO:0005515;GO:0005852/GO:0003743/GO:0005737;GO:0005515;GO:0005515;GO:0005515	protein binding;protein binding;protein binding;eukaryotic translation initiation factor 3 complex/translation initiation factor activity/cytoplasm;protein binding;protein binding;protein binding;protein binding;eukaryotic translation initiation factor 3 complex/translation initiation factor activity/cytoplasm;protein binding;protein binding;protein binding	Molecular Function;Molecular Function;Molecular Function;Cellular Component/Molecular Function/Cellular Component;Molecular Function;Molecular Function;Molecular Function;Molecular Function;Cellular Component/Molecular Function/Cellular Component;Molecular Function;Molecular Function;Molecular Function
Pav_sc0000893.1_g1150.1.mk	228	short-chain dehydrogenase reductase ATA1							noIPR;noIPR;noIPR;noIPR;IPR036291	null;null;null;null;HOMOLOGOUS_SUPERFAMILY	null;null;null;null;NAD(P)-binding domain superfamily	PF13561 (PFAM);G3DSA:3.40.50.720 (GENE3D);PTHR43180 (PANTHER);PTHR43180:SF2 (PANTHER);SSF51735 (SUPERFAMILY)
Pav_sc0000893.1_g1160.1.mk	309	NADH dehydrogenase [ubiquinone] 1 beta subcomplex subunit 7-like	3	GO:0005747;GO:0008137;GO:0055114	mitochondrial respiratory chain complex I;NADH dehydrogenase (ubiquinone) activity;oxidation-reduction process	Cellular Component;Molecular Function;Biological Process	EC:1.6.99.5;EC:1.6.99.3;EC:1.6.5.3	Acting on NADH or NADPH;NADH dehydrogenase;NADH:ubiquinone reductase (H(+)-translocating)	IPR008698;noIPR;IPR008698;noIPR	FAMILY;FAMILY;FAMILY;FAMILY	NADH:ubiquinone oxidoreductase, B18 subunit;NADH:ubiquinone oxidoreductase, B18 subunit;NADH:ubiquinone oxidoreductase, B18 subunit;NADH:ubiquinone oxidoreductase, B18 subunit	PF05676 (PFAM);mobidb-lite (MOBIDB_LITE);PTHR20900 (PANTHER);PS51808 (PROSITE_PROFILES)	GO:0005739/GO:0003954/GO:0008137;GO:0005739/GO:0003954/GO:0008137	mitochondrion/NADH dehydrogenase activity/NADH dehydrogenase (ubiquinone) activity;mitochondrion/NADH dehydrogenase activity/NADH dehydrogenase (ubiquinone) activity	Cellular Component/Molecular Function/Molecular Function;Cellular Component/Molecular Function/Molecular Function
Pav_sc0000893.1_g1170.1.mk	573	Myb family transcription factor At1g14600							IPR001005;IPR006447;noIPR;noIPR;noIPR;noIPR;IPR017930;IPR009057	DOMAIN;DOMAIN;DOMAIN;DOMAIN;DOMAIN;DOMAIN;DOMAIN;HOMOLOGOUS_SUPERFAMILY	SANT/Myb domain;Myb domain, plants;Myb domain, plants;Myb domain, plants;Myb domain, plants;Myb domain, plants;Myb domain;Homeobox-like domain superfamily	PF00249 (PFAM);TIGR01557 (TIGRFAM);G3DSA:1.10.10.60 (GENE3D);mobidb-lite (MOBIDB_LITE);PTHR31314:SF41 (PANTHER);PTHR31314 (PANTHER);PS51294 (PROSITE_PROFILES);SSF46689 (SUPERFAMILY)	GO:0003677	DNA binding	Molecular Function
Pav_sc0000893.1_g1180.1.mk	189	---NA---
Pav_sc0000893.1_g1190.1.mk	4068	transport Sec24-like At4g32640	4	GO:0006886;GO:0006888;GO:0008270;GO:0030127	intracellular protein transport;ER to Golgi vesicle-mediated transport;zinc ion binding;COPII vesicle coat	Biological Process;Biological Process;Molecular Function;Cellular Component			IPR029006;noIPR;IPR006900;IPR006896;noIPR;IPR012990;IPR036465;IPR007123;IPR006895;noIPR;noIPR;noIPR;noIPR;noIPR;noIPR;noIPR;IPR036465;IPR036180;noIPR;IPR036174;IPR036175;noIPR	HOMOLOGOUS_SUPERFAMILY;HOMOLOGOUS_SUPERFAMILY;DOMAIN;DOMAIN;DOMAIN;DOMAIN;HOMOLOGOUS_SUPERFAMILY;DOMAIN;DOMAIN;DOMAIN;DOMAIN;DOMAIN;DOMAIN;DOMAIN;DOMAIN;DOMAIN;HOMOLOGOUS_SUPERFAMILY;HOMOLOGOUS_SUPERFAMILY;HOMOLOGOUS_SUPERFAMILY;HOMOLOGOUS_SUPERFAMILY;HOMOLOGOUS_SUPERFAMILY;HOMOLOGOUS_SUPERFAMILY	ADF-H/Gelsolin-like domain superfamily;ADF-H/Gelsolin-like domain superfamily;Sec23/Sec24, helical domain;Sec23/Sec24, trunk domain;Sec23/Sec24, trunk domain;Sec23/Sec24 beta-sandwich;von Willebrand factor A-like domain superfamily;Gelsolin-like domain;Zinc finger, Sec23/Sec24-type;Zinc finger, Sec23/Sec24-type;Zinc finger, Sec23/Sec24-type;Zinc finger, Sec23/Sec24-type;Zinc finger, Sec23/Sec24-t…	G3DSA:3.40.20.10 (GENE3D);G3DSA:2.30.30.380 (GENE3D);PF04815 (PFAM);PF04811 (PFAM);G3DSA:1.20.120.730 (GENE3D);PF08033 (PFAM);G3DSA:3.40.50.410 (GENE3D);PF00626 (PFAM);PF04810 (PFAM);G3DSA:2.60.40.1670 (GENE3D);mobidb-lite (MOBIDB_LITE);mobidb-lite (MOBIDB_LITE);mobidb-lite (MOBIDB_LITE);PTHR13803:SF26 (PANTHER);PTHR13803 (PANTHER);cd11717 (CDD);SSF53300 (SUPERFAMILY);SSF82754 (SUPERFAMILY);SSF14…	GO:0030127/GO:0006888/GO:0006886;GO:0006888/GO:0030127/GO:0006886;GO:0008270/GO:0006888/GO:0030127/GO:0006886;GO:0006886/GO:0008270/GO:0030127/GO:0006888;GO:0030127/GO:0006888/GO:0006886	COPII vesicle coat/ER to Golgi vesicle-mediated transport/intracellular protein transport;ER to Golgi vesicle-mediated transport/COPII vesicle coat/intracellular protein transport;zinc ion binding/ER to Golgi vesicle-mediated transport/COPII vesicle coat/intracellular protein transport;intracellular protein transport/zinc ion binding/COPII vesicle coat/ER to Golgi vesicle-mediated transport;COPII…	Cellular Component/Biological Process/Biological Process;Biological Process/Cellular Component/Biological Process;Molecular Function/Biological Process/Cellular Component/Biological Process;Biological Process/Molecular Function/Cellular Component/Biological Process;Cellular Component/Biological Process/Biological Process
Pav_sc0000893.1_g1200.1.mk	291	hypothetical protein PRUPE_1G369100
Pav_sc0000893.1_g1210.1.mk	1335	nucleotide-diphospho-sugar transferase	4	GO:0000139;GO:0016021;GO:0016757;GO:0071555	Golgi membrane;integral component of membrane;transferase activity, transferring glycosyl groups;cell wall organization	Cellular Component;Cellular Component;Molecular Function;Biological Process			IPR005069;noIPR;noIPR;IPR029044	FAMILY;FAMILY;FAMILY;HOMOLOGOUS_SUPERFAMILY	Nucleotide-diphospho-sugar transferase;Nucleotide-diphospho-sugar transferase;Nucleotide-diphospho-sugar transferase;Nucleotide-diphospho-sugar transferases	PF03407 (PFAM);PTHR44478:SF4 (PANTHER);PTHR44478 (PANTHER);SSF53448 (SUPERFAMILY)
Pav_sc0000893.1_g1220.1.mk	897	ACCUMULATION AND REPLICATION OF CHLOROPLASTS 3 isoform X2							IPR003409;IPR003409;noIPR;noIPR;noIPR;noIPR	REPEAT;REPEAT;REPEAT;REPEAT;REPEAT;REPEAT	MORN motif;MORN motif;MORN motif;MORN motif;MORN motif;MORN motif	SM00698 (SMART);PF02493 (PFAM);G3DSA:2.20.110.10 (GENE3D);PTHR23084 (PANTHER);PTHR23084:SF205 (PANTHER);SSF82185 (SUPERFAMILY)
Pav_sc0000893.1_g1230.1.mk	150	---NA---
Pav_sc0000893.1_g1240.1.mk	1863	indeterminate-domain chloroplastic	2	GO:0003676;GO:0046872	nucleic acid binding;metal ion binding	Molecular Function;Molecular Function			IPR013087;noIPR;IPR022755;noIPR;noIPR;noIPR;noIPR;noIPR;noIPR;noIPR;noIPR;IPR013087;IPR036236	DOMAIN;DOMAIN;DOMAIN;DOMAIN;DOMAIN;DOMAIN;DOMAIN;DOMAIN;DOMAIN;DOMAIN;DOMAIN;DOMAIN;HOMOLOGOUS_SUPERFAMILY	Zinc finger C2H2-type;Zinc finger C2H2-type;Zinc finger, double-stranded RNA binding;Zinc finger, double-stranded RNA binding;Zinc finger, double-stranded RNA binding;Zinc finger, double-stranded RNA binding;Zinc finger, double-stranded RNA binding;Zinc finger, double-stranded RNA binding;Zinc finger, double-stranded RNA binding;Zinc finger, double-stranded RNA binding;Zinc finger, double-strande…	SM00355 (SMART);G3DSA:3.30.160.60 (GENE3D);PF12171 (PFAM);G3DSA:3.30.160.60 (GENE3D);mobidb-lite (MOBIDB_LITE);mobidb-lite (MOBIDB_LITE);mobidb-lite (MOBIDB_LITE);mobidb-lite (MOBIDB_LITE);mobidb-lite (MOBIDB_LITE);PTHR10593:SF50 (PANTHER);PTHR10593 (PANTHER);PS50157 (PROSITE_PROFILES);SSF57667 (SUPERFAMILY)	GO:0003676;GO:0003676	nucleic acid binding;nucleic acid binding	Molecular Function;Molecular Function
Pav_sc0000893.1_g1250.1.mk	1821	indeterminate-domain chloroplastic-like	3	GO:0003676;GO:0016020;GO:0046872	nucleic acid binding;membrane;metal ion binding	Molecular Function;Cellular Component;Molecular Function			IPR013087;IPR022755;noIPR;noIPR;noIPR;noIPR;noIPR;noIPR;noIPR;noIPR;IPR013087;IPR036236	DOMAIN;DOMAIN;DOMAIN;DOMAIN;DOMAIN;DOMAIN;DOMAIN;DOMAIN;DOMAIN;DOMAIN;DOMAIN;HOMOLOGOUS_SUPERFAMILY	Zinc finger C2H2-type;Zinc finger, double-stranded RNA binding;Zinc finger, double-stranded RNA binding;Zinc finger, double-stranded RNA binding;Zinc finger, double-stranded RNA binding;Zinc finger, double-stranded RNA binding;Zinc finger, double-stranded RNA binding;Zinc finger, double-stranded RNA binding;Zinc finger, double-stranded RNA binding;Zinc finger, double-stranded RNA binding;Zinc fin…	SM00355 (SMART);PF12171 (PFAM);G3DSA:3.30.160.60 (GENE3D);G3DSA:3.30.160.60 (GENE3D);mobidb-lite (MOBIDB_LITE);mobidb-lite (MOBIDB_LITE);mobidb-lite (MOBIDB_LITE);mobidb-lite (MOBIDB_LITE);PTHR10593:SF50 (PANTHER);PTHR10593 (PANTHER);PS50157 (PROSITE_PROFILES);SSF57667 (SUPERFAMILY)	GO:0003676;GO:0003676	nucleic acid binding;nucleic acid binding	Molecular Function;Molecular Function
Pav_sc0000893.1_g1260.1.br	297	---NA---
Pav_sc0000893.1_g1270.1.mk	2211	CHROMATIN REMODELING 19	2	GO:0004386;GO:0005524	helicase activity;ATP binding	Molecular Function;Molecular Function	EC:3.6.1.15	Nucleoside-triphosphate phosphatase	IPR014001;IPR001650;IPR038718;IPR000330;noIPR;IPR001650;noIPR;noIPR;noIPR;noIPR;IPR001650;IPR014001;noIPR;IPR001650;IPR027417;IPR027417	DOMAIN;DOMAIN;HOMOLOGOUS_SUPERFAMILY;DOMAIN;DOMAIN;DOMAIN;DOMAIN;DOMAIN;DOMAIN;DOMAIN;DOMAIN;DOMAIN;DOMAIN;DOMAIN;HOMOLOGOUS_SUPERFAMILY;HOMOLOGOUS_SUPERFAMILY	Helicase superfamily 1/2, ATP-binding domain;Helicase, C-terminal;SNF2-like, N-terminal domain superfamily;SNF2-related, N-terminal domain;SNF2-related, N-terminal domain;Helicase, C-terminal;Helicase, C-terminal;Helicase, C-terminal;Helicase, C-terminal;Helicase, C-terminal;Helicase, C-terminal;Helicase superfamily 1/2, ATP-binding domain;Helicase superfamily 1/2, ATP-binding domain;Helicase, C-…	SM00487 (SMART);SM00490 (SMART);G3DSA:3.40.50.10810 (GENE3D);PF00176 (PFAM);G3DSA:3.40.50.300 (GENE3D);PF00271 (PFAM);mobidb-lite (MOBIDB_LITE);mobidb-lite (MOBIDB_LITE);PTHR10799 (PANTHER);PTHR10799:SF845 (PANTHER);PS51194 (PROSITE_PROFILES);PS51192 (PROSITE_PROFILES);cd00046 (CDD);cd00079 (CDD);SSF52540 (SUPERFAMILY);SSF52540 (SUPERFAMILY)	GO:0005524	ATP binding	Molecular Function
Pav_sc0000893.1_g1280.1.mk	1629	transcription factor bHLH111	1	GO:0046983	protein dimerization activity	Molecular Function			noIPR;noIPR;noIPR;noIPR;IPR011598;IPR011598;IPR036638	null;null;null;null;DOMAIN;DOMAIN;HOMOLOGOUS_SUPERFAMILY	null;null;null;null;Myc-type, basic helix-loop-helix (bHLH) domain;Myc-type, basic helix-loop-helix (bHLH) domain;Helix-loop-helix DNA-binding domain superfamily	mobidb-lite (MOBIDB_LITE);mobidb-lite (MOBIDB_LITE);PTHR16223 (PANTHER);PTHR16223:SF32 (PANTHER);PS50888 (PROSITE_PROFILES);cd00083 (CDD);SSF47459 (SUPERFAMILY)	GO:0046983;GO:0046983;GO:0046983	protein dimerization activity;protein dimerization activity;protein dimerization activity	Molecular Function;Molecular Function;Molecular Function
Pav_sc0000893.1_g1290.1.mk	1461	plant UBX domain-containing 7 isoform X1							IPR006577;IPR017346;noIPR;noIPR;noIPR;noIPR;IPR001012;noIPR;noIPR;noIPR;noIPR;IPR003903;IPR001012;noIPR;noIPR;IPR036249;IPR029071;IPR009060	DOMAIN;FAMILY;FAMILY;FAMILY;FAMILY;FAMILY;DOMAIN;DOMAIN;DOMAIN;DOMAIN;DOMAIN;CONSERVED_SITE;DOMAIN;DOMAIN;DOMAIN;HOMOLOGOUS_SUPERFAMILY;HOMOLOGOUS_SUPERFAMILY;HOMOLOGOUS_SUPERFAMILY	UAS;UBX domain-containing protein 2/7;UBX domain-containing protein 2/7;UBX domain-containing protein 2/7;UBX domain-containing protein 2/7;UBX domain-containing protein 2/7;UBX domain;UBX domain;UBX domain;UBX domain;UBX domain;Ubiquitin interacting motif;UBX domain;UBX domain;UBX domain;Thioredoxin-like superfamily;Ubiquitin-like domain superfamily;UBA-like superfamily	SM00594 (SMART);PIRSF037991 (PIRSF);PF14555 (PFAM);G3DSA:1.10.8.10 (GENE3D);PF13899 (PFAM);G3DSA:3.10.20.90 (GENE3D);PF00789 (PFAM);G3DSA:3.40.30.10 (GENE3D);mobidb-lite (MOBIDB_LITE);PTHR23322 (PANTHER);PTHR23322:SF53 (PANTHER);PS50330 (PROSITE_PROFILES);PS50033 (PROSITE_PROFILES);cd14273 (CDD);cd02958 (CDD);SSF52833 (SUPERFAMILY);SSF54236 (SUPERFAMILY);SSF46934 (SUPERFAMILY)	GO:0005515;GO:0005515;GO:0005515	protein binding;protein binding;protein binding	Molecular Function;Molecular Function;Molecular Function
Pav_sc0000893.1_g1310.1.br	747	---NA---							noIPR	null	null	mobidb-lite (MOBIDB_LITE)
Pav_sc0000893.1_g1320.1.mk	984	lignin-forming anionic peroxidase-like	8	GO:0004601;GO:0005576;GO:0006979;GO:0020037;GO:0042744;GO:0046872;GO:0055114;GO:0098869	peroxidase activity;extracellular region;response to oxidative stress;heme binding;hydrogen peroxide catabolic process;metal ion binding;oxidation-reduction process;cellular oxidant detoxification	Molecular Function;Cellular Component;Biological Process;Molecular Function;Biological Process;Molecular Function;Biological Process;Biological Process	EC:1.11.1.7	Peroxidase	IPR000823;IPR002016;noIPR;IPR002016;noIPR;noIPR;noIPR;IPR002016;IPR033905;IPR010255	FAMILY;DOMAIN;DOMAIN;DOMAIN;DOMAIN;DOMAIN;DOMAIN;DOMAIN;DOMAIN;HOMOLOGOUS_SUPERFAMILY	Plant peroxidase;Haem peroxidase, plant/fungal/bacterial;Haem peroxidase, plant/fungal/bacterial;Haem peroxidase, plant/fungal/bacterial;Haem peroxidase, plant/fungal/bacterial;Haem peroxidase, plant/fungal/bacterial;Haem peroxidase, plant/fungal/bacterial;Haem peroxidase, plant/fungal/bacterial;Secretory peroxidase;Haem peroxidase	PR00461 (PRINTS);PR00458 (PRINTS);G3DSA:1.10.420.10 (GENE3D);PF00141 (PFAM);G3DSA:1.10.520.10 (GENE3D);PTHR31388 (PANTHER);PTHR31388:SF37 (PANTHER);PS50873 (PROSITE_PROFILES);cd00693 (CDD);SSF48113 (SUPERFAMILY)	GO:0055114/GO:0006979/GO:0020037/GO:0004601;GO:0006979/GO:0004601/GO:0020037/GO:0055114;GO:0006979/GO:0004601/GO:0020037/GO:0055114;GO:0006979/GO:0004601/GO:0020037/GO:0055114;GO:0042744/GO:0004601;GO:0055114/GO:0004601/GO:0006979/GO:0020037	oxidation-reduction process/response to oxidative stress/heme binding/peroxidase activity;response to oxidative stress/peroxidase activity/heme binding/oxidation-reduction process;response to oxidative stress/peroxidase activity/heme binding/oxidation-reduction process;response to oxidative stress/peroxidase activity/heme binding/oxidation-reduction process;hydrogen peroxide catabolic process/per…	Biological Process/Biological Process/Molecular Function/Molecular Function;Biological Process/Molecular Function/Molecular Function/Biological Process;Biological Process/Molecular Function/Molecular Function/Biological Process;Biological Process/Molecular Function/Molecular Function/Biological Process;Biological Process/Molecular Function;Biological Process/Molecular Function/Biological Process/…
Pav_sc0000893.1_g1330.1.mk	828	uncharacterized membrane At1g16860-like							IPR015915;IPR006652;noIPR;noIPR;noIPR;noIPR;IPR015915	HOMOLOGOUS_SUPERFAMILY;REPEAT;REPEAT;REPEAT;REPEAT;REPEAT;HOMOLOGOUS_SUPERFAMILY	Kelch-type beta propeller;Kelch repeat type 1;Kelch repeat type 1;Kelch repeat type 1;Kelch repeat type 1;Kelch repeat type 1;Kelch-type beta propeller	G3DSA:2.120.10.80 (GENE3D);PF01344 (PFAM);mobidb-lite (MOBIDB_LITE);PTHR33709:SF4 (PANTHER);PTHR33709 (PANTHER);PTHR33709 (PANTHER);SSF117281 (SUPERFAMILY)	GO:0005515;GO:0005515;GO:0005515	protein binding;protein binding;protein binding	Molecular Function;Molecular Function;Molecular Function
Pav_sc0000895.1_g010.1.br	327	---NA---							noIPR	null	null	mobidb-lite (MOBIDB_LITE)
Pav_sc0000895.1_g040.1.br	237	stigma-specific STIG1 3							IPR006969;IPR006969;noIPR	FAMILY;FAMILY;FAMILY	Stigma-specific protein Stig1;Stigma-specific protein Stig1;Stigma-specific protein Stig1	PF04885 (PFAM);PTHR33227 (PANTHER);PTHR33227:SF13 (PANTHER)
Pav_sc0000897.1_g010.1.br	604	uncharacterized protein LOC109948691							noIPR	null	null	mobidb-lite (MOBIDB_LITE)
Pav_sc0000898.1_g010.1.br	327	P-loop containing nucleoside triphosphate hydrolase							noIPR;noIPR	null;null	null;null	PTHR14241 (PANTHER);PTHR14241:SF18 (PANTHER)
Pav_sc0000898.1_g020.1.br	597	nuclease HARBI1							IPR006912;noIPR;noIPR;noIPR	FAMILY;FAMILY;FAMILY;FAMILY	Harbinger transposase-derived protein;Harbinger transposase-derived protein;Harbinger transposase-derived protein;Harbinger transposase-derived protein	PF04827 (PFAM);PTHR22930 (PANTHER);PTHR22930 (PANTHER);PTHR22930:SF52 (PANTHER)	GO:0016788	hydrolase activity, acting on ester bonds	Molecular Function
Pav_sc0000898.1_g030.1.br	588	uncharacterized protein LOC110768699							noIPR;noIPR;noIPR	null;null;null	null;null;null	mobidb-lite (MOBIDB_LITE);PTHR22930:SF80 (PANTHER);PTHR22930 (PANTHER)
Pav_sc0000898.1_g040.1.br	750	uncharacterized protein LOC110762828							noIPR;noIPR	null;null	null;null	PTHR22930 (PANTHER);PTHR22930:SF52 (PANTHER)
Pav_sc0000898.1_g050.1.mk	1542	cytochrome P450 71A25-like							IPR002401;IPR001128;IPR036396;IPR001128;noIPR;noIPR;IPR036396	FAMILY;FAMILY;HOMOLOGOUS_SUPERFAMILY;FAMILY;FAMILY;FAMILY;HOMOLOGOUS_SUPERFAMILY	Cytochrome P450, E-class, group I;Cytochrome P450;Cytochrome P450 superfamily;Cytochrome P450;Cytochrome P450;Cytochrome P450;Cytochrome P450 superfamily	PR00463 (PRINTS);PR00385 (PRINTS);G3DSA:1.10.630.10 (GENE3D);PF00067 (PFAM);PTHR24298:SF331 (PANTHER);PTHR24298 (PANTHER);SSF48264 (SUPERFAMILY)	GO:0005506/GO:0016705/GO:0020037/GO:0055114;GO:0020037/GO:0055114/GO:0016705/GO:0005506;GO:0055114/GO:0005506/GO:0016705/GO:0020037;GO:0020037/GO:0055114/GO:0016705/GO:0005506;GO:0055114/GO:0005506/GO:0016705/GO:0020037	iron ion binding/oxidoreductase activity, acting on paired donors, with incorporation or reduction of molecular oxygen/heme binding/oxidation-reduction process;heme binding/oxidation-reduction process/oxidoreductase activity, acting on paired donors, with incorporation or reduction of molecular oxygen/iron ion binding;oxidation-reduction process/iron ion binding/oxidoreductase activity, acting on…	Molecular Function/Molecular Function/Molecular Function/Biological Process;Molecular Function/Biological Process/Molecular Function/Molecular Function;Biological Process/Molecular Function/Molecular Function/Molecular Function;Molecular Function/Biological Process/Molecular Function/Molecular Function;Biological Process/Molecular Function/Molecular Function/Molecular Function
Pav_sc0000898.1_g060.1.br	534	nifU mitochondrial
Pav_sc0000898.1_g090.1.br	231	uncharacterized protein LOC110763936							noIPR	null	null	mobidb-lite (MOBIDB_LITE)
Pav_sc0000898.1_g100.1.br	423	uncharacterized protein LOC110751987							noIPR;noIPR	null;null	null;null	PF14223 (PFAM);PTHR33325 (PANTHER)
Pav_sc0000898.1_g110.1.br	429	---NA---
Pav_sc0000898.1_g120.1.br	1542	transcription factor interactor and regulator CCHC(Zn) family							IPR025558;IPR025836;noIPR;noIPR;noIPR;noIPR	DOMAIN;DOMAIN;DOMAIN;DOMAIN;DOMAIN;DOMAIN	Domain of unknown function DUF4283;Zinc knuckle CX2CX4HX4C;Zinc knuckle CX2CX4HX4C;Zinc knuckle CX2CX4HX4C;Zinc knuckle CX2CX4HX4C;Zinc knuckle CX2CX4HX4C	PF14111 (PFAM);PF14392 (PFAM);mobidb-lite (MOBIDB_LITE);mobidb-lite (MOBIDB_LITE);PTHR31286:SF17 (PANTHER);PTHR31286 (PANTHER)
[truncated: 43,099 more rows]

## Sheet: S3 Fruit RNASeq
Table S3: RNAseq analysis of total RNA form fruit tissue of Bing, Kapins and Rainier Varieties
[truncated: 43,676 more rows]

[truncated: 3 more sheets: S4 Leaf RNAseq, S5 Fruit_with_DEG, S6 Leaf_with_DEG]
