# Supplementary material for: Transcriptome datasets from leaves and fruits of the sweet cherry cultivars ‘Bing’, ‘Lapins’ and ‘Rainier’
Source: Data Brief. 2019 Jan 22;23:103696. doi: 10.1016/j.dib.2019.01.044 (PMC6369327; doi:10.1016/j.dib.2019.01.044)
Supplement: Map — KMZ file containing the Google map. [file mmc3.zip]

Archive with 1 entries (1 files):
- CherryLocations1.kmz
